# Supplementary material for: Bacteriological profiles, antimicrobial resistance patterns, and predictors of culture-confirmed neonatal Sepsis at Asella Teaching Hospital, Southeast Ethiopia
Source: PLoS One. 2026 Mar 25;21(3):e0345245. doi: 10.1371/journal.pone.0345245 (PMC13016320; doi:10.1371/journal.pone.0345245)
Supplement: S1 Dataset — The file contains the anonymized raw data used for all statistical analyses reported in the manuscript. (XLSX) [file pone.0345245.s001.xlsx]

## Sheet: S1_Dataset.xlsx
Residence	Education	Occupation	Sex	Parity	Gravidity	ANC	pregnancy	labor	Duration_of_labor	Lengthofstay	Delivery_1	PROM	Antibiotic_1	Maternal_infection	chorioamnionitis	Delivery_2	Fever	Meconium_stained	gestational_age	foul_smelling_liquor	weight	EBF_initiate	Diagnosis	Duration_of_illness	Treatment	Antibiotics_2	specific_Antibiotics	Blood_Culture	Bacterial_isolated	Ampicillin	Cefazolin	Ciprofloxacin	Cotrimoxazole	Trimethoprim_Sulfamethoxazole	Gentamicin	Oxacillin	Penicillin	Erythromycin	Clindamycin	Chloramphenicol	Nalidixicacid	Nitrofurantoin	Amikacin	Tobramycin	Tetracycline	Amoxicillin	Vancomycin	Doxycycline	Ceftriaxone
2	1	1	1	1	1	1	2	1	1	2	3	2	1	2	1	3	1	1	1	1	2	2	1	1	1, 7	1	1, 2, 4, 5	1	Klebsiella pneumoniae	2	2	2	3	2	2	3	2	3	3	1	3	1	1	1	3	3	3	2	2
2	2	1	2	1	1	1	2	1	2	2	3	2	2	2	2	3	2	1	1	2	2	2	2	1	1	1	1, 2, 4, 6	1	Coagulase-negative Staphylococcus (CoNS)	3	3	3	3	3	3	3	3	3	3	3	3	3	3	3	3	3	3	3	3
2	1	1	1	2	2	1	2	1	1	2	3	2	1	2	1	2	1	2	1	2	1	2	1	1	1, 4	1	1, 2, 4, 7	1	Klebsiella pneumoniae	3	3	2	3	2	2	3	3	3	3	3	3	1	1	3	3	3	3	3	2
2	3	1	2	2	2	1	2	1	1	2	2	2	2	2	2	1	2	2	2	2	3	2	2	1	1, 7	1	1, 4, 5, 7, 10	1	Viridians streptococci	3	3	3	3	3	3	3	3	3	3	3	3	3	3	3	3	3	3	3	3
2	3	1	1	2	2	1	2	1	1	2	3	2	2	2	1	3	2	2	1	2	1	2	1	1	1, 7	1	1, 2, 4, 5, 6	1	Coagulase-negative Staphylococcus (CoNS)	3	3	3	3	3	3	3	3	3	3	3	3	3	3	3	3	3	3	3	3
1	3	3	1	1	1	1	2	1	2	2	3	2	2	2	1	1	2	2	1	2	1	1	2	1	1, 4, 5	1	1, 2, 4, 5	1	Klebsiella pneumoniae	3	3	2	3	1	1	3	3	3	3	1	3	2	1	3	3	3	3	3	3
1	1	6	2	1	1	1	2	1	1	2	2	1	1	2	2	1	2	1	2	2	2	2	2	1	1	1	1, 2, 4, 5	1	Coagulase-negative Staphylococcus (CoNS)	3	3	3	3	3	3	3	3	3	3	3	3	3	3	3	3	3	3	3	3
2	2	1	1	1	1	1	1	1	1	2	3	2	1	2	2	3	2	2	1	2	2	2	1	1	7	1	1, 2,3	1	Klebsiella pneumoniae	3	3	3	3	3	3	3	3	3	3	3	3	3	3	3	3	3	3	3	3
2	2	3	2	1	1	1	2	1	1	2	2	2	2	2	2	1	2	1	2	2	2	2	2	1	1, 6	1	1, 2, 4, 5	1	Coagulase-negative Staphylococcus (CoNS)	3	3	3	3	3	3	3	3	3	3	3	3	3	3	3	3	3	3	3	3
2	1	1	1	1	1	1	2	1	1	2	3	2	1	2	1	3	1	1	1	2	1	2	2	1	1, 7	1	1, 2, 4, 5	1	Klebsiella pneumoniae	3	3	3	3	3	3	3	3	3	3	3	3	3	1	3	3	3	3	3	2
2	2	1	1	2	2	1	2	1	1	2	2	2	2	2	2	1	2	2	1	2	2	2	2	1	1	1	1, 4, 6, 7	1	Coagulase-negative Staphylococcus (CoNS)	3	3	3	3	3	3	3	3	3	3	3	3	3	3	3	3	3	3	3	3
2	1	6	2	2	2	1	1	1	1	2	3	1	1	2	1	1	2	2	2	2	2	2	1	1	1, 5	1	4, 7	1	Coagulase-negative Staphylococcus (CoNS)	3	3	3	3	3	3	3	3	3	3	3	3	3	3	3	3	3	3	3	3
2	2	6	1	1	1	1	2	1	1	2	3	2	2	2	2	3	2	2	1	2	1	1	2	1	1, 5	1	4, 5, 7	1	Klebsiella pneumoniae	3	3	3	3	3	3	3	3	3	3	3	3	3	3	3	3	3	3	3	3
2	1	1	2	2	2	1	2	2	1	2	3	2	2	2	1	3	2	2	1	2	2	2	2	1	1, 7	1	1, 2, 4, 5	1	Coagulase-negative Staphylococcus (CoNS)	3	3	3	3	3	3	3	3	3	3	3	3	3	3	3	3	3	3	3	3
2	1	6	1	1	1	1	2	1	1	2	3	1	2	2	2	3	2	2	2	2	2	2	1	1	5	1	1, 2, 4, 5, 7	1	Klebsiella pneumoniae	3	3	2	3	2	2	3	3	3	3	3	#NULL!	2	1	3	3	3	3	3	2
2	1	6	1	2	2	1	2	1	1	2	3	2	2	2	2	1	2	2	1	2	1	2	1	1	1	1	1, 2,3, 4, 7	1	Coagulase-negative Staphylococcus (CoNS)	3	3	3	3	3	3	3	3	3	3	3	3	3	3	3	3	3	3	3	3
2	2	1	1	1	1	1	1	1	2	2	3	1	1	2	1	3	2	2	1	2	1	2	1	1	7	1	1, 2	1	Escherichia coli	3	3	3	3	2	2	3	3	3	3	3	3	2	1	3	3	3	3	3	2
2	2	1	1	1	1	1	2	1	1	2	3	2	2	2	2	1	2	2	1	2	2	2	2	1	7	1	1, 2, 4, 5	1	Escherichia coli	3	3	3	3	3	3	3	3	3	3	3	3	3	3	3	3	3	3	3	3
2	1	1	1	1	1	1	1	1	1	2	1	2	2	2	2	1	2	2	1	2	1	2	2	1	1, 7	1	1, 2, 4, 7	1	Acinetobacter spp	3	3	2	2	2	1	3	3	3	3	1	3	3	3	3	3	3	3	3	3
2	1	1	1	1	1	1	2	1	1	2	3	2	2	2	2	3	2	1	2	2	2	2	1	1	1	1	4, 6, 7	1	Escherichia coli	3	3	1	3	2	2	3	3	3	3	3	3	2	1	3	3	3	3	3	2
1	2	6	1	1	1	1	2	1	2	1	3	1	1	2	1	3	1	2	1	2	1	2	2	1	1, 7	1	1, 2	1	Coagulase-negative Staphylococcus (CoNS)	3	3	3	3	3	3	3	3	3	3	3	3	3	3	3	3	3	3	3	3
2	2	1	2	1	1	1	2	1	1	1	3	1	1	2	2	1	2	2	1	2	1	2	2	1	1	1	1, 2, 4, 6	1	Acinetobacter spp	3	3	2	3	2	2	3	3	3	3	3	3	2	2	3	3	3	3	3	2
2	1	1	2	2	2	1	1	1	1	1	2	2	2	2	2	1	2	2	2	2	1	2	2	1	7	1	1, 2	1	Coagulase-negative Staphylococcus (CoNS)	3	3	3	3	3	3	3	3	3	3	3	3	3	3	3	3	3	3	3	3
2	2	1	1	2	2	1	1	1	1	2	3	2	1	2	1	1	2	2	1	2	2	2	1	1	1, 5, 7	1	1, 2, 4, 5, 7	1	Klebsiella pneumoniae	3	3	2	3	3	2	3	3	3	3	2	3	2	1	3	3	3	3	3	2
1	3	1	1	1	1	1	2	2	1	2	3	1	1	2	1	1	1	2	2	2	2	1	2	1	1, 5, 7	1	1, 2, 5	1	Coagulase-negative Staphylococcus (CoNS)	3	3	3	3	3	3	3	3	3	3	3	3	3	3	3	3	3	3	3	3
1	4	2	1	1	1	1	2	1	1	2	2	2	2	2	2	1	2	2	1	2	2	2	1	1	1, 5, 7	1	1, 2, 4, 5, 6	1	Acinetobacter spp	3	3	2	#NULL!	2	2	3	3	3	3	3	3	2	1	3	3	3	3	3	3
1	4	2	2	2	2	1	1	1	1	2	3	2	2	2	1	3	2	2	1	2	1	2	2	1	1, 4, 7	1	1, 2, 4, 6, 7, 8, 10	1	Klebsiella pneumoniae	3	3	2	2	3	2	3	3	3	3	1	3	#NULL!	1	3	3	3	3	3	3
2	1	1	2	2	2	1	2	1	1	2	1	2	2	2	1	1	2	2	1	2	2	1	1	1	1, 7	1	1, 2,3, 4, 6, 10	1	Coagulase-negative Staphylococcus (CoNS)	3	3	3	3	3	3	3	3	3	3	3	3	3	3	3	3	3	3	3	3
1	4	2	2	2	2	1	1	1	1	2	3	2	2	2	2	3	2	2	2	2	2	2	2	1	1, 2, 4, 7	1	1, 2, 4, 6	1	Enterobacter aerogenes	3	3	2	2	3	2	3	3	3	3	2	3	3	1	3	3	3	3	3	3
1	2	6	2	1	1	1	2	1	1	2	2	2	1	2	2	1	2	1	1	2	2	1	1	1	1, 7	1	4, 6, 7, 10	1	Coagulase-negative Staphylococcus (CoNS)	3	3	3	3	3	3	3	3	3	3	3	3	3	3	3	3	3	3	3	3
1	2	1	2	1	2	1	2	1	1	1	3	2	2	2	2	3	2	2	1	2	2	2	2	1	1, 5, 7	1	1, 2, 4, 5, 7, 8	1	Acinetobacter spp	3	3	2	2	2	2	3	3	3	3	2	3	2	2	3	3	3	3	3	3
2	2	1	1	1	1	1	2	1	1	2	3	1	1	1	1	1	1	2	2	1	2	2	2	1	1, 2, 4, 5, 6, 7	1	1, 2, 4, 6, 7, 10	1	Coagulase-negative Staphylococcus (CoNS)	3	3	3	3	3	3	3	3	3	3	3	3	3	3	3	3	3	3	3	3
1	4	2	1	2	2	1	2	1	1	2	3	2	1	2	2	3	2	2	1	2	1	2	1	1	1, 7	1	4, 5, 7	1	Klebsiella pneumoniae	3	3	2	3	2	2	3	3	3	3	3	3	2	#NULL!	3	3	3	3	3	2
1	3	1	1	2	2	1	1	1	1	1	3	2	2	2	1	3	2	2	2	2	2	2	2	1	1, 7	1	1, 2, 5, 8	1	Citrobacter freundii	3	3	1	3	1	2	3	3	3	3	2	3	1	1	3	3	3	3	3	2
2	2	1	1	2	2	1	1	1	1	2	3	2	2	2	2	1	2	2	1	2	1	2	2	1	1, 7	1	1, 2, 4, 5, 10	1	Coagulase-negative Staphylococcus (CoNS)	3	3	3	3	3	3	3	3	3	3	3	3	3	3	3	3	3	3	3	3
2	1	1	1	2	2	1	2	2	1	1	3	1	1	2	2	1	2	2	2	2	1	2	1	1	5, 7	1	1, 2	1	Klebsiella pneumoniae	3	3	3	3	3	3	3	3	3	3	3	3	3	3	3	3	3	3	3	3
2	2	1	1	1	1	1	2	1	1	1	2	1	1	2	2	1	2	2	1	2	1	2	1	1	1, 6, 7	1	1, 5, 10	1	Coagulase-negative Staphylococcus (CoNS)	3	3	3	3	3	3	3	3	3	3	3	3	3	3	3	3	3	3	3	3
1	4	2	1	1	1	1	2	1	1	1	3	1	1	2	1	2	1	2	2	2	2	2	1	1	7	1	1, 2	1	Coagulase-negative Staphylococcus (CoNS)	3	3	3	3	3	3	3	3	3	3	3	3	3	3	3	3	3	3	3	3
2	2	1	2	2	2	1	2	1	1	2	2	2	2	2	2	1	2	2	1	2	2	2	1	1	1, 5, 7	1	1, 2, 4, 5, 6, 7	1	Escherichia coli	3	3	2	3	2	2	3	3	3	3	3	3	1	2	3	3	3	3	3	2
1	4	2	1	2	2	1	1	1	1	2	3	2	2	2	2	1	2	2	2	2	2	2	2	1	7	1	1, 2, 4, 6	1	Klebsiella pneumoniae	3	3	3	3	3	3	3	3	3	3	3	3	3	3	3	3	3	3	3	3
2	2	1	1	2	2	1	2	1	1	2	3	1	1	2	2	1	2	2	1	2	1	2	1	1	1	1	1, 2, 4, 6	1	Coagulase-negative Staphylococcus (CoNS)	3	3	3	3	3	3	3	3	3	3	3	3	3	3	3	3	3	3	3	3
2	3	1	2	2	2	1	2	1	1	1	2	2	1	2	1	3	1	1	2	2	2	2	2	1	1, 7	1	1, 2	1	Enterobacter aerogenes	3	3	1	1	3	1	3	3	3	3	3	3	3	1	3	3	3	3	3	2
1	2	1	1	2	2	1	2	1	1	2	3	2	2	2	2	1	2	2	1	2	1	2	1	1	1	1	1, 2, 4, 7	1	Klebsiella pneumoniae	1	#NULL!	1	1	1	1	3	3	3	3	3	3	2	1	3	3	3	3	3	1
2	2	1	2	1	1	1	2	1	1	2	3	2	2	2	2	3	2	1	2	2	2	2	1	1	1, 7	1	1, 2, 4, 6	1	Coagulase-negative Staphylococcus (CoNS)	3	3	3	3	3	3	3	3	3	3	3	3	3	3	3	3	3	3	3	3
2	3	1	2	2	2	1	2	1	1	1	3	2	2	2	2	1	2	2	1	2	1	2	1	1	1, 7	1	1, 2, 4, 5	1	Klebsiella pneumoniae	3	3	3	3	3	3	3	3	3	3	3	3	3	3	3	3	3	3	3	3
2	3	1	1	2	2	1	1	1	1	2	3	1	1	2	1	1	2	2	2	2	2	2	2	1	1, 7	1	1, 2, 4, 6	1	Coagulase-negative Staphylococcus (CoNS)	3	3	3	3	3	3	3	3	3	3	3	3	3	3	3	3	3	3	3	3
2	3	1	1	1	1	1	2	1	1	2	3	1	1	2	1	1	1	2	1	2	1	2	1	1	7	1	1, 2, 6	1	Acinetobacter spp	3	3	3	3	3	3	3	3	3	3	3	3	3	3	3	3	3	3	3	3
2	2	1	1	1	1	1	2	1	1	2	2	1	1	2	2	1	2	2	2	2	2	2	1	1	1, 5, 7	1	1, 2, 4, 6, 10	1	Citrobacter freundii	#NULL!	#NULL!	3	3	3	3	3	3	3	3	3	3	3	3	3	3	3	3	3	3
2	1	6	1	1	1	1	2	1	1	1	3	2	2	2	1	3	2	1	2	2	2	2	1	1	7	1	1, 2, 4, 6	1	Coagulase-negative Staphylococcus (CoNS)	3	3	3	3	3	3	3	3	3	3	3	3	3	3	3	3	3	3	3	3
2	1	1	2	2	2	1	1	1	1	2	3	1	1	2	2	1	2	2	1	2	1	2	2	1	1, 5	1	4, 7	1	Klebsiella pneumoniae	3	3	1	3	2	1	3	3	3	3	1	3	1	1	3	3	3	3	3	1
1	2	2	2	1	1	1	2	1	1	2	3	2	2	2	1	1	2	2	2	2	2	2	1	1	1, 5	1	1, 4, 7	1	Coagulase-negative Staphylococcus (CoNS)	3	3	3	3	3	3	3	3	3	3	3	3	3	3	3	3	3	3	3	3
2	3	1	2	1	1	1	2	1	1	1	3	1	1	2	1	1	1	2	2	2	2	2	2	1	1, 5, 7	1	1, 2	1	Coagulase-negative Staphylococcus (CoNS)	3	3	3	3	3	3	3	3	3	3	3	3	3	3	3	3	3	3	3	3
2	3	1	2	2	2	1	2	1	1	2	3	2	2	2	1	3	2	2	1	2	1	2	1	1	1, 4, 7	1	1, 2, 4, 5, 7, 10	1	Acinetobacter spp	3	3	3	3	3	3	3	3	3	3	3	3	3	3	3	3	3	3	3	3
1	3	2	2	2	2	1	2	1	1	1	1	2	2	2	2	1	2	2	2	2	2	2	2	1	7	1	1, 2	1	Coagulase-negative Staphylococcus (CoNS)	3	3	3	3	3	3	3	3	3	3	3	3	3	3	3	3	3	3	3	3
2	1	6	1	1	1	1	2	1	1	2	2	1	2	2	1	1	2	1	1	2	1	2	2	1	1, 5, 7	1	1, 5	1	Coagulase-negative Staphylococcus (CoNS)	3	3	3	3	3	3	3	3	3	3	3	3	3	3	3	3	3	3	3	3
2	2	1	1	2	2	1	1	1	1	1	3	2	2	2	2	3	2	2	2	2	2	2	1	1	1, 7	1	1, 2	1	Klebsiella pneumoniae	3	3	1	3	2	2	3	3	3	3	2	3	1	1	3	3	3	3	3	2
1	3	1	2	1	1	1	2	1	1	2	3	2	2	2	2	1	2	2	1	2	2	2	1	1	1, 5, 7	1	1, 2, 4, 7	1	Coagulase-negative Staphylococcus (CoNS)	3	3	3	3	3	3	3	3	3	3	3	3	3	3	3	3	3	3	3	3
2	1	6	1	1	2	1	2	1	1	1	3	2	1	2	1	3	1	2	1	2	1	2	1	1	7	1	1, 2	1	Acinetobacter spp	3	3	3	3	3	3	3	3	3	3	3	3	3	3	3	3	3	3	3	3
2	3	1	1	1	1	1	2	1	1	2	3	1	1	2	2	1	2	2	1	2	1	2	1	1	1, 7	1	1, 2, 4, 5	1	Coagulase-negative Staphylococcus (CoNS)	3	3	3	3	3	3	3	3	3	3	3	3	3	3	3	3	3	3	3	3
2	2	1	2	2	2	1	2	1	1	2	3	2	2	2	1	1	2	2	1	2	1	2	1	1	1, 5, 7	1	1, 2, 4, 5, 6, 7	1	Acinetobacter spp	3	3	2	3	2	2	3	3	3	3	3	3	2	2	3	3	3	3	3	2
1	3	1	2	2	2	1	1	1	1	1	3	2	2	2	2	3	2	2	2	2	2	2	1	1	1, 7	1	1, 2	1	Klebsiella pneumoniae	3	3	1	3	2	2	3	3	3	3	3	3	2	1	3	3	3	3	3	2
2	2	1	1	2	2	1	2	1	1	1	3	2	1	2	1	3	1	2	1	2	2	2	1	1	7	1	1, 2	1	Coagulase-negative Staphylococcus (CoNS)	3	3	3	3	3	3	3	3	3	3	3	3	3	3	3	3	3	3	3	3
2	3	1	1	2	2	1	2	1	1	1	2	2	2	2	2	1	2	2	2	2	2	2	1	1	1, 7	1	1, 2, 6	1	Enterobacter aerogenes	2	3	3	3	3	3	3	3	3	3	3	3	3	3	3	3	3	3	3	3
2	3	1	1	1	1	1	2	1	1	2	2	2	2	2	1	1	2	2	1	2	2	2	1	1	1, 7	1	1, 2,3, 4, 6, 7, 10	1	Klebsiella pneumoniae	3	3	2	3	3	2	3	3	3	3	2	3	2	1	3	3	3	3	3	2
1	2	6	2	2	2	1	2	1	1	1	3	2	2	2	2	3	2	2	2	2	2	2	1	1	7	1	1, 2	1	Klebsiella pneumoniae	3	3	1	3	1	2	3	3	3	3	3	3	2	1	3	3	3	3	3	2
2	2	1	1	1	1	1	2	1	1	1	3	2	2	2	1	1	2	2	2	2	2	1	1	2	7	1	1, 2, 4, 5	1	Coagulase-negative Staphylococcus (CoNS)	3	3	3	3	3	3	3	3	3	3	3	3	3	3	3	3	3	3	3	3
2	1	1	2	2	2	1	2	1	1	2	3	2	2	2	2	3	2	2	1	2	1	2	1	1	1, 7	1	1, 2, 4, 5, 7	1	Klebsiella pneumoniae	3	3	2	3	2	2	3	3	3	3	3	3	2	1	3	3	3	3	3	2
1	2	5	1	2	2	1	2	2	1	1	3	2	2	2	1	1	2	2	1	2	1	1	1	1	7	1	1, 2	1	Coagulase-negative Staphylococcus (CoNS)	3	3	3	3	3	3	3	3	3	3	3	3	3	3	3	3	3	3	3	3
2	1	1	1	2	2	1	2	1	1	1	3	2	2	2	2	1	2	2	2	2	2	2	1	1	1, 7	1	1, 2, 4, 6	1	Citrobacter freundii	3	3	1	3	1	2	3	3	3	3	3	3	1	2	3	3	3	3	3	2
2	1	6	1	2	2	1	2	1	1	1	3	1	1	2	1	3	1	1	1	2	1	1	1	1	7	1	1, 2	1	Coagulase-negative Staphylococcus (CoNS)	3	3	3	3	3	3	3	3	3	3	3	3	3	3	3	3	3	3	3	3
1	2	1	1	2	2	1	2	1	1	1	2	2	2	2	1	1	2	2	2	2	2	2	1	1	1, 4, 7	1	1, 5	1	Klebsiella pneumoniae	3	3	2	3	2	2	3	3	3	3	3	3	1	2	3	3	3	3	3	2
2	1	1	1	2	2	1	2	1	1	1	3	2	2	2	2	1	2	2	2	2	2	2	1	1	7	1	1, 2	1	Citrobacter freundii	3	3	2	3	2	2	3	3	3	3	3	3	2	1	3	3	3	3	3	2
2	1	1	1	2	2	1	2	1	1	1	3	1	1	2	2	1	2	2	1	2	1	2	1	1	1, 7	1	1, 5	1	Coagulase-negative Staphylococcus (CoNS)	#NULL!	#NULL!	#NULL!	#NULL!	#NULL!	#NULL!	#NULL!	#NULL!	#NULL!	#NULL!	#NULL!	#NULL!	#NULL!	#NULL!	#NULL!	#NULL!	#NULL!	#NULL!	#NULL!	#NULL!
1	2	1	1	1	1	1	2	1	1	1	1	2	2	2	1	1	2	2	2	2	1	2	1	1	7	1	1, 2	1	Citrobacter freundii	3	3	3	3	3	3	3	3	3	3	3	3	3	3	3	3	3	3	3	3
2	1	1	1	1	1	1	2	1	2	1	3	1	1	2	2	3	2	2	1	2	1	2	1	1	1, 7	1	1, 2	1	Coagulase-negative Staphylococcus (CoNS)	3	3	3	3	3	3	3	3	3	3	3	3	3	3	3	3	3	3	3	3
1	2	1	1	1	1	1	2	1	1	1	2	2	2	2	2	2	2	2	1	2	1	2	1	1	1, 7	1	1, 2, 4, 5	1	Coagulase-negative Staphylococcus (CoNS)	3	3	3	3	3	3	3	3	3	3	3	3	3	3	3	3	3	3	3	3
2	1	1	1	1	1	1	2	1	1	2	2	2	2	2	2	1	2	2	1	2	1	2	1	1	1, 7	1	1, 2, 4, 5, 7, 10	1	Klebsiella pneumoniae	3	3	2	3	2	3	3	3	3	3	2	3	3	1	3	3	3	3	3	2
1	3	2	2	2	2	1	2	1	1	2	2	2	2	2	2	1	2	2	2	2	2	2	1	1	1, 4, 5, 7	1	1, 2, 4, 6	1	Coagulase-negative Staphylococcus (CoNS)	3	3	3	3	3	3	3	3	3	3	3	3	3	3	3	3	3	3	3	3
2	1	1	1	2	2	1	2	1	1	1	3	1	1	2	2	3	2	2	1	2	1	2	1	1	1, 7	1	1, 2	1	Coagulase-negative Staphylococcus (CoNS)	3	3	3	3	3	3	3	3	3	3	3	3	3	3	3	3	3	3	3	3
2	1	6	1	1	1	1	2	1	1	1	2	2	2	2	2	3	2	2	1	2	1	2	1	1	7	1	1, 2	1	Acinetobacter spp	3	3	3	3	3	3	3	3	3	3	3	3	3	3	3	3	3	3	3	3
2	2	6	1	2	2	1	2	1	1	1	1	2	2	2	2	1	2	2	1	2	1	2	1	1	7	1	1, 2	1	Coagulase-negative Staphylococcus (CoNS)	3	3	3	3	3	3	3	3	3	3	3	3	3	3	3	3	3	3	3	3
2	3	4	1	1	1	1	2	2	1	1	3	2	1	2	2	3	2	2	1	2	2	2	1	1	7	1	1, 2	1	Coagulase-negative Staphylococcus (CoNS)	#NULL!	#NULL!	#NULL!	#NULL!	#NULL!	#NULL!	#NULL!	#NULL!	#NULL!	#NULL!	#NULL!	#NULL!	#NULL!	#NULL!	#NULL!	#NULL!	#NULL!	#NULL!	#NULL!	#NULL!
2	1	1	2	2	2	1	2	1	1	1	1	2	2	2	2	1	2	2	1	2	1	2	1	1	1, 3, 7	1	1, 2, 4, 6	1	Acinetobacter spp	3	3	3	3	3	3	3	3	3	3	3	3	3	3	3	3	3	3	3	3
2	4	6	1	1	1	1	2	1	1	1	3	1	1	2	2	3	2	2	2	2	2	1	1	1	7	1	1, 2	1	Acinetobacter spp	3	3	3	3	2	2	3	3	3	3	3	3	2	1	3	3	3	3	3	2
2	1	1	1	1	1	1	2	1	1	2	3	2	1	2	1	1	2	2	1	2	2	1	1	1	1, 3	1	1, 2, 5, 10	1	Enterobacter aerogenes	3	3	3	2	3	2	3	3	3	3	3	3	3	3	3	3	3	3	3	3
2	2	1	1	1	1	1	2	1	1	1	3	1	1	2	1	1	2	2	2	2	2	2	1	1	1, 7	1	1, 5	1	Coagulase-negative Staphylococcus (CoNS)	3	3	3	3	3	3	3	3	3	3	3	3	3	3	3	3	3	3	3	3
2	2	3	2	2	2	1	1	1	1	2	2	2	2	2	1	1	2	2	1	2	1	2	1	1	1, 2, 3, 4, 5, 6, 7	1	1, 2, 4, 5, 6, 7, 8, 10	1	Coagulase-negative Staphylococcus (CoNS)	3	3	3	3	3	3	3	3	3	3	3	3	3	3	3	3	3	3	3	3
2	1	6	1	2	2	1	2	1	1	2	3	2	2	2	2	1	2	2	2	2	2	2	1	1	1, 5, 7	1	1, 2, 4, 7	1	Klebsiella pneumoniae	3	3	1	3	2	2	3	3	3	3	3	3	2	1	3	3	3	3	3	3
2	1	6	1	1	1	1	2	1	2	1	2	1	1	2	2	2	1	2	2	2	2	1	1	1	1, 4, 7	1	1, 4, 5, 8	1	Coagulase-negative Staphylococcus (CoNS)	3	3	3	3	3	3	3	3	3	3	3	3	3	3	3	3	3	3	3	3
1	3	4	2	1	1	1	2	1	1	1	3	2	2	2	2	1	2	2	1	2	1	2	1	1	1	1	1, 2	1	Coagulase-negative Staphylococcus (CoNS)	3	3	3	3	3	3	3	3	3	3	3	3	3	3	3	3	3	3	3	3
1	1	1	1	1	1	1	2	1	1	2	3	2	1	2	1	3	2	2	2	2	2	2	1	1	1, 3, 4, 5, 6, 7	1	1, 2, 4, 6, 7	1	Coagulase-negative Staphylococcus (CoNS)	3	3	3	3	3	3	3	3	3	3	3	3	3	3	3	3	3	3	3	3
2	1	6	2	1	1	1	2	1	1	2	3	2	2	2	2	3	2	2	1	2	1	2	1	1	1, 5, 7	1	1, 2, 4, 7	1	Citrobacter freundii	3	3	2	3	2	2	3	3	3	3	2	3	2	1	3	3	3	3	3	2
2	3	1	2	2	2	1	2	1	1	1	3	2	2	2	1	1	2	2	1	2	1	2	1	1	1, 7	1	1, 2, 4, 5, 10	1	Staphylococcus aureus	3	3	2	3	3	2	2	2	2	1	3	3	3	3	3	3	3	3	3	3
2	2	3	1	2	2	1	2	1	1	1	3	2	2	2	2	3	2	2	1	2	1	2	1	1	1, 7	1	1, 2, 4, 6	1	Klebsiella pneumoniae	3	3	1	2	#NULL!	2	3	3	3	3	3	3	#NULL!	2	#NULL!	3	3	3	3	2
1	3	3	1	2	2	1	2	1	1	2	3	2	2	2	2	3	2	2	2	2	2	2	1	1	7	1	1, 2, 4, 6	1	Coagulase-negative Staphylococcus (CoNS)	3	3	3	3	3	3	3	3	3	3	3	3	3	3	3	3	3	3	3	3
2	1	1	2	2	2	1	1	1	1	1	3	2	2	2	1	1	2	2	2	2	2	1	1	1	1, 5	1	1, 2	1	Citrobacter freundii	3	3	3	3	3	3	3	3	3	3	3	3	3	3	3	3	3	3	3	3
2	2	1	1	1	1	1	1	1	1	2	3	2	2	2	1	1	2	2	2	2	2	2	1	1	1, 7	1	1, 2, 4, 5, 7, 10	1	Coagulase-negative Staphylococcus (CoNS)	3	3	3	3	3	3	3	3	3	3	3	3	3	3	3	3	3	3	3	3
2	3	1	1	2	2	1	2	1	1	2	2	2	2	2	2	1	2	2	2	2	2	2	1	1	1, 5, 7	1	1, 2, 10	1	Citrobacter freundii	3	3	1	3	1	1	3	3	3	3	3	3	2	3	3	3	3	3	3	1
2	1	1	1	2	2	1	2	1	1	2	2	2	2	2	1	1	2	2	1	2	1	2	1	1	1, 7	1	1, 2, 4, 7, 10	1	Klebsiella pneumoniae	3	3	1	2	3	2	3	3	3	3	2	3	3	1	3	3	3	3	3	3
1	2	4	1	1	1	1	2	1	1	2	1	2	2	2	2	1	2	2	2	2	2	1	1	1	1	1	1,3, 4	1	Klebsiella pneumoniae	3	3	2	2	3	2	3	3	3	3	3	3	3	1	3	3	3	3	3	3
2	2	1	1	2	2	1	2	1	1	2	2	2	2	2	1	1	2	2	1	2	1	1	1	1	1	1	1, 2, 4, 6	1	Coagulase-negative Staphylococcus (CoNS)	3	3	3	3	3	3	3	3	3	3	3	3	3	3	3	3	3	3	3	3
1	4	2	1	2	2	1	2	1	1	2	3	2	2	2	2	3	2	2	2	2	2	2	1	1	1	1	1, 2, 4, 5	1	Klebsiella pneumoniae	3	3	3	1	3	2	3	3	#NULL!	3	1	3	3	3	3	3	3	3	3	3
2	1	1	2	1	1	1	2	1	1	2	3	2	2	2	2	1	2	2	2	2	2	2	1	1	1	1	1,3	1	Coagulase-negative Staphylococcus (CoNS)	3	3	3	3	3	3	3	3	3	3	3	3	3	3	3	3	3	3	3	3
1	4	4	1	2	2	1	2	1	1	1	3	2	2	2	1	1	2	2	1	2	1	2	1	1	1, 7	1	1	1	Citrobacter freundii	2	1	1	3	3	2	#NULL!	2	#NULL!	2	#NULL!	2	2	1	1	1	2	2	2	2
1	3	2	2	2	2	1	1	1	1	2	3	2	2	2	2	3	2	2	2	2	3	2	1	1	1	1	1, 2,3, 4, 6	1	Coagulase-negative Staphylococcus (CoNS)	3	3	3	3	3	3	3	3	3	3	3	3	3	3	3	3	3	3	3	3
2	2	1	1	2	2	1	2	1	1	2	3	1	1	2	2	1	2	2	1	2	1	2	1	1	1	1	4, 5, 7, 8	1	Pseudomonas aeruginos	3	3	2	2	3	2	3	3	3	3	3	3	3	1	3	3	3	3	3	3
2	2	1	1	1	1	1	2	1	1	2	2	2	2	2	2	1	2	2	2	2	2	2	1	1	1, 7	1	1, 2, 4, 5, 7	1	Klebsiella pneumoniae	3	3	2	3	2	3	3	3	3	3	2	3	3	1	3	3	3	3	3	2
2	3	1	1	2	2	1	2	1	1	2	3	2	1	2	1	2	1	2	1	2	1	2	1	1	1, 4, 7	1	1, 2, 4, 7	1	Klebsiella pneumoniae	3	3	2	3	2	3	3	3	3	3	3	3	1	1	3	3	3	3	3	2
2	3	3	1	2	2	1	2	1	1	2	3	2	2	2	2	1	2	2	2	2	2	2	1	1	1, 5, 7	1	1, 2, 4, 5, 7, 10	1	Klebsiella pneumoniae	3	3	2	2	3	2	3	3	3	3	1	3	3	1	3	3	3	3	3	3
2	3	1	2	2	2	1	1	1	1	2	3	2	2	2	2	1	2	2	1	2	2	2	1	1	1, 5, 7	1	1, 2, 4, 5, 7, 8, 9, 10	1	Klebsiella pneumoniae	3	3	2	2	3	2	3	3	3	3	1	3	3	1	3	3	3	3	3	3
1	3	3	2	1	1	1	1	1	1	2	3	2	2	2	2	3	2	2	2	2	2	2	1	1	1, 7	1	1, 2	1	Coagulase-negative Staphylococcus (CoNS)	3	3	3	3	3	3	3	3	3	3	3	3	3	3	3	3	3	3	3	3
1	3	3	1	1	1	1	2	1	1	2	3	2	2	2	2	3	2	2	1	2	1	2	1	1	1, 7	1	3. Ceftriaxone, 5, 6	1	Coagulase-negative Staphylococcus (CoNS)	3	3	3	3	3	3	3	3	3	3	3	3	3	3	3	3	3	3	3	3
2	2	6	1	2	2	1	2	1	1	1	2	2	2	2	2	1	2	2	1	2	1	2	1	1	1, 7	1	1, 2, 4, 5	1	Klebsiella pneumoniae	3	3	2	2	3	2	3	3	3	3	3	3	3	1	3	3	3	3	3	2
2	2	1	2	2	2	1	2	1	1	1	3	1	1	2	2	1	2	2	2	2	2	2	1	1	1, 7	1	1, 2, 4, 5	1	Klebsiella pneumoniae	3	3	2	2	3	#NULL!	3	3	3	3	3	3	3	2	3	3	3	3	3	2
1	3	2	2	2	2	1	2	1	1	1	2	2	2	2	1	1	2	2	1	2	2	2	1	1	7	1	1, 2	1	Citrobacter freundii	3	3	1	2	3	1	3	3	3	3	3	3	3	1	3	3	3	3	3	1
1	2	1	1	2	2	1	2	1	1	2	2	2	2	2	2	1	2	2	2	2	3	2	1	1	1, 7	1	1, 2, 4, 5	1	Coagulase-negative Staphylococcus (CoNS)	3	3	3	3	3	3	3	3	3	3	3	3	3	3	3	3	3	3	3	3
2	1	1	1	2	2	1	1	1	1	2	3	2	2	2	2	3	2	2	2	2	2	2	1	1	1, 4, 5, 7	1	1, 2, 4, 5, 6, 8	1	Enterobacter aerogenes	3	3	3	2	3	3	3	3	3	3	2	3	3	1	2	3	3	3	3	3
2	1	6	1	2	2	1	2	2	1	1	3	1	1	2	2	3	2	2	1	2	2	2	1	1	1, 7	1	1, 2, 4, 6	1	Klebsiella pneumoniae	3	3	1	3	3	2	3	3	3	3	2	3	3	1	3	3	3	3	3	3
1	2	1	1	2	2	1	2	1	1	1	2	2	2	2	1	1	2	2	2	2	2	2	1	1	1, 4, 5, 6, 7	1	1, 4, 5, 6	1	Klebsiella pneumoniae	3	3	2	2	3	2	3	3	3	3	1	3	3	1	3	3	3	3	3	3
2	1	6	1	1	1	1	2	1	1	1	3	2	2	2	2	3	2	2	1	2	1	2	1	1	1, 7	1	1, 2, 4, 5, 8	1	Coagulase-negative Staphylococcus (CoNS)	3	3	3	3	3	3	3	3	3	3	3	3	3	3	3	3	3	3	3	3
2	2	6	1	2	2	1	2	1	1	2	3	2	2	2	2	3	2	1	2	2	1	2	1	1	1, 7	1	1, 2, 4, 6	1	Coagulase-negative Staphylococcus (CoNS)	3	3	3	3	3	3	3	3	3	3	3	3	3	3	3	3	3	3	3	3
2	1	1	1	1	1	1	2	1	1	1	3	2	2	2	1	1	2	2	2	2	1	2	1	1	7	1	1, 2	1	Coagulase-negative Staphylococcus (CoNS)	3	3	3	3	3	3	3	3	3	3	3	3	3	3	3	3	3	3	3	3
1	2	1	2	2	2	1	1	1	1	1	3	2	2	2	1	1	2	2	1	2	1	2	1	1	1, 7	1	1, 4, 5, 6	1	Klebsiella pneumoniae	3	3	1	2	3	2	3	3	3	3	2	3	3	3	3	3	3	3	3	2
2	2	1	1	2	2	1	2	1	1	1	2	1	2	2	2	1	2	2	1	2	1	1	1	1	1, 5, 7	1	1, 2, 4, 5	1	Coagulase-negative Staphylococcus (CoNS)	3	3	3	3	3	3	3	3	3	3	3	3	3	3	3	3	3	3	3	3
2	1	1	2	2	2	1	1	1	1	1	3	2	2	2	2	3	2	2	2	2	2	2	1	1	1, 7	1	1, 2, 4, 7	1	Klebsiella pneumoniae	3	3	3	1	3	2	3	3	3	3	2	3	3	3	3	3	3	3	3	3
2	1	6	2	2	2	1	2	1	1	1	2	2	1	2	2	1	2	1	1	2	2	2	1	1	1, 7	1	1,3	1	Klebsiella pneumoniae	3	3	2	3	3	2	3	3	3	3	1	3	3	1	3	3	3	3	3	3
2	2	1	1	1	1	1	2	1	1	1	2	2	2	2	2	1	2	2	2	2	2	2	1	1	7	1	1, 2	1	Coagulase-negative Staphylococcus (CoNS)	3	3	3	3	3	3	3	3	3	3	3	3	3	3	3	3	3	3	3	3
1	2	1	2	2	2	1	2	1	1	1	3	2	2	2	2	3	2	2	1	2	1	2	1	1	1, 7	1	1, 2	1	Escherichia coli	3	3	3	3	3	3	3	3	3	3	3	3	3	3	3	3	3	3	3	3
1	2	1	1	1	1	1	1	1	1	2	2	2	2	2	1	1	2	2	1	2	1	2	1	1	1, 5, 7	1	1, 2, 4, 5	1	Coagulase-negative Staphylococcus (CoNS)	3	3	3	3	3	3	3	3	3	3	3	3	3	3	3	3	3	3	3	3
2	1	6	1	2	2	1	2	1	1	2	3	2	2	2	2	1	2	2	1	2	1	2	1	1	1, 7	1	1, 2, 4, 6	1	Coagulase-negative Staphylococcus (CoNS)	3	3	3	3	3	3	3	3	3	3	3	3	3	3	3	3	3	3	3	3
2	1	6	2	2	2	1	2	1	1	1	3	2	2	2	1	1	2	2	2	2	2	2	1	1	1, 7	1	1, 2, 4, 6	1	Enterococcus. spp.	3	3	3	3	3	3	3	3	3	3	3	3	3	3	3	3	3	3	3	3
1	3	2	1	1	1	1	2	1	1	1	3	1	1	2	2	1	2	2	1	2	1	2	1	1	1, 5, 7	1	1, 2	1	Coagulase-negative Staphylococcus (CoNS)	3	3	3	3	3	3	3	3	3	3	3	3	3	3	3	3	3	3	3	3
2	1	6	2	2	2	1	2	1	1	2	2	2	2	2	1	1	2	2	2	2	2	2	1	1	1, 7	1	1, 2, 4, 6	1	Citrobacter freundii	3	3	3	3	3	3	3	3	3	3	3	3	3	3	3	3	3	3	3	3
2	1	6	1	2	2	1	2	1	1	1	2	2	2	2	2	1	2	2	2	2	2	2	1	1	7	1	1, 2	1	Coagulase-negative Staphylococcus (CoNS)	3	3	3	3	3	3	3	3	3	3	3	3	3	3	3	3	3	3	3	3
1	2	1	2	1	1	1	2	1	1	1	3	1	1	2	2	1	2	1	1	2	1	2	1	1	1, 7	1	1, 2	1	Coagulase-negative Staphylococcus (CoNS)	3	3	3	3	3	3	3	3	3	3	3	3	3	3	3	3	3	3	3	3
1	2	1	1	2	2	1	1	1	1	2	3	2	2	2	2	1	2	2	2	2	2	2	1	1	1, 7	1	1, 2	1	Citrobacter freundii	3	3	3	3	3	3	3	3	3	3	3	3	3	3	3	3	3	3	3	3
1	4	4	1	1	1	1	2	1	1	2	3	2	2	2	2	1	2	2	1	2	2	1	1	2	7	1	4, 6	1	Coagulase-negative Staphylococcus (CoNS)	#NULL!	#NULL!	#NULL!	#NULL!	#NULL!	#NULL!	#NULL!	#NULL!	#NULL!	#NULL!	#NULL!	#NULL!	#NULL!	#NULL!	#NULL!	#NULL!	#NULL!	#NULL!	#NULL!	#NULL!
1	1	1	1	1	1	1	2	1	1	1	3	1	2	2	2	1	2	2	2	2	2	2	1	1	1, 7	1	1, 2, 4, 5, 6, 8	1	Serratia species	3	3	2	2	3	2	3	3	3	3	3	3	3	3	3	3	3	3	3	2
2	2	6	1	2	2	1	2	1	1	1	3	2	2	1	2	1	2	2	1	2	2	2	1	1	1, 7	1	1, 2	1	Klebsiella pneumoniae	3	3	2	2	3	2	3	3	3	3	3	3	3	3	3	3	3	3	3	2
2	1	6	1	2	2	1	2	1	1	1	1	2	2	2	2	1	2	2	2	2	2	1	1	1	1, 7	1	1, 2	1	Coagulase-negative Staphylococcus (CoNS)	3	3	3	3	3	3	3	3	3	3	3	3	3	3	3	3	3	3	3	3
1	2	1	2	2	2	1	2	1	1	2	3	2	2	2	2	3	2	1	1	2	1	2	1	1	1, 7	1	1, 2	1	Coagulase-negative Staphylococcus (CoNS)	3	3	3	3	3	3	3	3	3	3	3	3	3	3	3	3	3	3	3	3
2	1	6	1	2	2	1	2	1	1	2	1	2	2	2	2	1	2	2	2	2	2	1	1	1	1, 7	1	1, 2	1	Staphylococcus aureus	3	3	3	3	3	2	2	2	3	3	3	3	3	3	3	3	3	2	3	3
2	1	6	1	2	2	1	1	1	1	2	3	2	2	2	2	3	2	2	1	2	2	2	1	1	1, 4, 5, 7	1	1, 2, 4, 6, 8	1	Enterobacter aerogenes	3	3	3	2	3	2	3	3	3	3	2	3	3	1	2	3	3	3	3	3
2	1	1	1	2	2	1	1	1	1	2	3	2	2	2	2	3	2	2	2	2	2	2	1	1	1, 5, 7	1	1, 2, 4, 5, 6, 8	1	Coagulase-negative Staphylococcus (CoNS)	3	3	3	3	3	3	3	3	3	3	3	3	3	3	3	3	3	3	3	3
2	2	1	1	1	1	1	2	1	1	1	3	2	2	2	2	1	2	2	2	2	2	1	1	1	1, 7	1	1, 2, 4, 5, 7, 8	1	Klebsiella pneumoniae	3	3	2	2	3	2	3	3	3	3	3	3	3	1	3	3	3	3	3	2
2	1	6	1	2	2	1	1	1	1	2	1	2	2	2	2	1	2	2	1	2	1	1	1	1	1	1	1,3	1	Enterobacter aerogenes	3	3	2	2	3	2	3	3	3	3	3	3	3	3	3	3	3	3	3	2
1	2	1	2	1	1	1	2	1	1	2	3	2	2	2	2	1	2	2	2	2	2	2	1	1	1, 5, 7	1	1, 2	1	Coagulase-negative Staphylococcus (CoNS)	3	3	3	3	3	3	3	3	3	3	3	3	3	3	3	3	3	3	3	3
2	1	6	1	2	2	1	1	1	1	1	3	2	2	2	2	3	2	2	2	2	2	2	1	1	7	1	1, 2	1	Streptococcus agalactiae	3	3	2	3	3	3	3	3	2	3	1	3	3	3	3	3	3	3	3	2
2	2	1	1	2	2	1	2	1	1	1	3	2	2	2	2	2	2	1	1	2	1	2	1	1	1, 7	1	1, 2	1	Staphylococcus aureus	3	3	3	3	3	3	3	3	3	3	3	3	3	3	3	3	3	3	3	3
2	1	1	1	2	2	1	2	1	1	2	3	2	2	2	2	1	2	2	1	2	1	2	1	1	1, 5, 7	1	1, 2, 4, 5	1	Klebsiella pneumoniae	3	3	2	2	3	2	3	3	3	3	3	3	3	1	3	3	3	3	3	1
2	2	6	1	2	2	1	2	1	1	1	3	2	2	2	2	3	2	1	2	2	2	2	1	1	1, 7	1	1, 4, 5, 6	1	Klebsiella pneumoniae	3	2	1	2	3	2	3	3	3	3	3	3	3	1	3	3	3	3	3	2
1	2	1	2	1	1	1	2	1	1	1	3	2	2	2	2	1	2	1	2	2	2	2	1	1	1, 7	1	1, 5, 10	1	Coagulase-negative Staphylococcus (CoNS)	3	3	3	3	3	3	3	3	3	3	3	3	3	3	3	3	3	3	3	3
1	2	1	1	1	1	1	2	1	1	2	3	2	2	2	2	1	2	2	1	1	1	2	1	1	1, 4, 5, 7	1	1, 2, 4, 6	1	Klebsiella pneumoniae	3	3	2	2	3	2	3	3	3	3	3	3	3	2	3	3	3	3	3	2
1	3	2	1	1	1	1	1	1	1	2	3	2	2	2	2	1	2	2	2	2	2	2	1	1	1, 7	1	1, 2, 4, 5	1	Coagulase-negative Staphylococcus (CoNS)	3	3	3	3	3	3	3	3	3	3	3	3	3	3	3	3	3	3	3	3
1	1	1	1	2	2	1	2	1	1	1	3	1	1	2	2	3	2	1	2	2	2	2	1	1	1, 7	1	1, 4, 6, 10	1	Citrobacter freundii	3	3	3	3	3	3	3	3	3	3	3	3	3	3	3	3	3	3	3	3
1	4	4	1	1	1	1	2	1	1	1	2	2	2	2	2	1	2	2	1	2	1	1	1	1	1, 7	1	4, 6	1	Streptococcus agalactiae	3	3	2	3	3	3	3	3	3	3	1	3	3	3	3	3	3	3	3	3
2	1	1	2	2	2	1	2	2	1	2	3	2	1	2	2	3	2	2	1	2	1	2	1	1	1, 7	1	1, 2, 4	1	Enterococcus. spp.	3	2	2	3	3	3	3	3	3	1	3	3	3	3	3	3	3	2	3	2
2	2	1	2	2	2	1	2	1	1	2	2	2	2	2	2	1	2	2	2	2	2	1	1	1	1, 4, 7	1	1, 2, 5, 6	1	Coagulase-negative Staphylococcus (CoNS)	#NULL!	#NULL!	#NULL!	#NULL!	#NULL!	#NULL!	#NULL!	#NULL!	#NULL!	#NULL!	#NULL!	#NULL!	#NULL!	#NULL!	#NULL!	#NULL!	#NULL!	#NULL!	#NULL!	#NULL!
2	2	1	2	1	1	1	2	1	1	2	3	2	2	2	2	3	2	2	1	2	1	2	1	1	1, 4, 7	1	1, 2, 4, 6, 7, 8, 10	1	Acinetobacter spp	3	3	3	3	3	3	3	3	3	3	3	3	3	3	3	3	3	3	3	3
2	2	1	2	2	2	1	2	1	1	1	1	2	2	2	2	1	2	2	2	2	2	2	1	1	1, 4, 7	1	1, 2, 4, 6	1	Coagulase-negative Staphylococcus (CoNS)	3	3	3	3	3	3	3	3	3	3	3	3	3	3	3	3	3	3	3	3
2	1	6	1	1	1	1	2	1	1	2	2	2	2	2	2	1	2	2	1	2	1	1	1	1	7	1	1,3	1	Coagulase-negative Staphylococcus (CoNS)	3	3	3	3	3	3	3	3	3	3	3	3	3	3	3	3	3	3	3	3
2	1	6	2	2	2	1	2	1	1	2	3	2	2	2	2	1	2	2	1	2	1	2	1	1	5, 7	1	4, 6	1	Klebsiella pneumoniae	3	3	3	2	3	2	3	3	3	3	3	3	3	1	3	3	3	3	3	2
1	3	4	2	1	1	1	1	1	1	2	3	2	1	2	2	3	2	2	2	2	2	2	1	1	1, 3, 7	1	1, 2, 4, 5, 6	1	Enterobacter aerogenes	3	3	2	2	3	2	3	3	3	3	2	3	3	1	3	3	3	3	3	3
2	2	1	1	2	2	2	1	1	1	2	3	2	2	2	2	1	2	2	2	2	2	2	1	1	1, 3	1	1, 2, 5, 10	1	Klebsiella pneumoniae	3	3	2	2	3	2	3	3	3	3	2	3	3	2	3	3	2	3	3	3
2	2	1	2	1	1	1	2	1	1	2	3	2	2	2	2	3	2	1	1	2	1	2	1	2	1, 3, 6	1	4, 5, 7	1	Coagulase-negative Staphylococcus (CoNS)	#NULL!	#NULL!	#NULL!	#NULL!	#NULL!	#NULL!	#NULL!	#NULL!	#NULL!	#NULL!	#NULL!	#NULL!	#NULL!	#NULL!	#NULL!	#NULL!	#NULL!	#NULL!	#NULL!	#NULL!
2	1	1	2	1	1	1	2	1	1	2	3	2	2	2	2	1	2	2	2	2	2	1	1	1	1, 5	1	1,3, 4, 5, 6	1	Klebsiella pneumoniae	2	3	2	2	3	2	3	3	3	3	2	3	3	3	3	3	3	3	3	3
1	4	2	1	1	1	1	2	1	2	1	2	1	1	2	1	3	1	2	1	2	1	2	1	1	1, 7	1	1, 2	1	Coagulase-negative Staphylococcus (CoNS)	#NULL!	#NULL!	#NULL!	#NULL!	#NULL!	#NULL!	#NULL!	#NULL!	#NULL!	#NULL!	#NULL!	#NULL!	#NULL!	#NULL!	#NULL!	#NULL!	#NULL!	#NULL!	#NULL!	#NULL!
1	3	4	2	1	1	1	2	1	1	2	3	2	2	2	2	2	2	2	2	2	2	2	1	1	1, 3, 5, 6, 7	1	1, 2, 4, 5	1	Acinetobacter spp	2	2	1	2	#NULL!	2	3	3	3	1	#NULL!	1	1	1	1	#NULL!	#NULL!	2	#NULL!	#NULL!
1	2	1	2	1	1	1	2	1	1	1	3	2	2	2	1	1	2	1	2	2	1	2	1	1	1, 7	1	1, 2	1	Coagulase-negative Staphylococcus (CoNS)	3	3	3	3	3	3	3	3	3	3	3	3	3	3	3	3	3	3	3	3
2	1	1	1	2	2	1	2	1	1	2	3	2	1	2	1	3	1	2	1	2	1	1	1	1	1, 7	1	1,3	1	Coagulase-negative Staphylococcus (CoNS)	3	3	3	3	3	3	3	3	3	3	3	3	3	3	3	3	3	3	3	3
1	2	1	1	1	1	1	2	1	1	1	3	2	2	2	2	3	2	2	1	2	1	1	1	1	7	1	1, 2	1	Klebsiella pneumoniae	3	3	2	2	3	2	3	3	2	3	1	3	2	3	3	3	3	3	3	3
1	2	1	1	1	1	1	2	1	2	2	3	2	2	2	1	1	2	2	1	2	1	2	1	1	1, 7	1	1, 2, 4, 6	1	Coagulase-negative Staphylococcus (CoNS)	3	3	3	3	3	3	3	3	3	3	3	3	3	3	3	3	3	3	3	3
2	1	6	2	2	2	1	2	1	1	2	3	1	1	2	2	3	2	2	1	2	1	2	1	1	1, 6, 7	1	1, 4, 5, 6	1	Coagulase-negative Staphylococcus (CoNS)	3	3	3	3	3	3	3	3	3	3	3	3	3	3	3	3	3	3	3	3
2	1	6	2	2	2	1	1	1	1	2	3	2	2	2	1	1	2	2	1	2	2	2	1	1	1, 4, 7	1	1, 2, 4, 6, 8	1	Citrobacter freundii	3	3	3	3	3	3	3	3	3	3	3	3	3	3	3	3	3	3	3	3
1	3	2	1	2	2	1	2	1	1	2	3	2	2	2	2	1	2	2	2	2	3	2	1	1	1, 7	1	1, 4, 5	1	Coagulase-negative Staphylococcus (CoNS)	#NULL!	#NULL!	#NULL!	#NULL!	#NULL!	#NULL!	#NULL!	#NULL!	#NULL!	#NULL!	#NULL!	#NULL!	#NULL!	#NULL!	#NULL!	#NULL!	#NULL!	#NULL!	#NULL!	#NULL!
1	4	4	2	1	1	1	2	1	1	1	3	2	2	2	1	1	2	2	1	2	1	2	1	1	1, 7	1	1, 2	1	Escherichia coli	#NULL!	#NULL!	#NULL!	#NULL!	#NULL!	#NULL!	#NULL!	#NULL!	#NULL!	#NULL!	#NULL!	#NULL!	#NULL!	#NULL!	#NULL!	#NULL!	#NULL!	#NULL!	#NULL!	#NULL!
1	3	2	1	2	2	1	2	1	1	1	3	1	1	2	1	1	2	2	2	1	2	1	1	2	1, 7	1	1, 2	1	Acinetobacter spp	#NULL!	#NULL!	#NULL!	#NULL!	#NULL!	2	#NULL!	#NULL!	#NULL!	#NULL!	#NULL!	#NULL!	#NULL!	2	#NULL!	#NULL!	#NULL!	#NULL!	#NULL!	2
2	1	1	1	2	2	1	2	1	1	2	3	2	2	2	2	1	2	2	1	2	1	2	1	1	1, 3, 4, 5, 6, 7	1	1, 2, 4, 5, 7, 8	1	Coagulase-negative Staphylococcus (CoNS)	#NULL!	#NULL!	#NULL!	#NULL!	#NULL!	#NULL!	#NULL!	#NULL!	#NULL!	#NULL!	#NULL!	#NULL!	#NULL!	#NULL!	#NULL!	#NULL!	#NULL!	#NULL!	#NULL!	#NULL!
1	1	1	1	2	2	1	2	1	1	2	3	2	2	2	1	1	2	2	2	2	2	2	1	1	3	1	1, 2, 4, 6	1	Acinetobacter spp	#NULL!	#NULL!	#NULL!	#NULL!	#NULL!	#NULL!	#NULL!	#NULL!	#NULL!	#NULL!	#NULL!	#NULL!	#NULL!	#NULL!	#NULL!	#NULL!	#NULL!	#NULL!	#NULL!	#NULL!
2	1	1	2	2	2	1	2	1	1	2	3	2	1	2	2	3	2	2	1	2	2	2	1	1	1, 7	1	1, 2, 4, 5	1	Coagulase-negative Staphylococcus (CoNS)	#NULL!	#NULL!	#NULL!	#NULL!	#NULL!	#NULL!	#NULL!	#NULL!	#NULL!	#NULL!	#NULL!	#NULL!	#NULL!	#NULL!	#NULL!	#NULL!	#NULL!	#NULL!	#NULL!	#NULL!
1	3	2	1	1	1	1	2	1	1	2	2	2	2	2	2	1	2	2	2	2	2	1	1	1	3, 4	1	1, 2, 4, 6	1	Acinetobacter spp	3	3	2	3	2	2	3	3	3	3	3	3	2	1	3	3	3	3	3	3
2	2	1	1	1	1	1	1	1	1	1	3	1	1	2	1	3	1	2	1	2	1	2	1	1	1, 7	1	1, 2,3	1	Streptococcus agalactiae	3	3	3	3	3	3	3	3	3	3	3	3	3	3	3	3	3	3	3	3
1	2	1	2	1	1	1	1	1	1	2	3	2	2	2	2	3	2	2	1	2	1	1	1	1	7	1	1, 2	1	Enterobacter aerogenes	3	3	3	3	3	3	3	3	3	3	3	3	3	3	3	3	3	3	3	3
2	1	6	1	2	2	1	2	1	1	2	3	2	2	2	1	1	2	2	2	2	2	2	1	1	1	1	4, 5	1	Coagulase-negative Staphylococcus (CoNS)	3	3	3	3	3	3	3	3	3	3	3	3	3	3	3	3	3	3	3	3
2	2	1	2	1	1	1	1	1	2	1	3	1	1	2	1	1	1	2	2	2	2	2	1	1	5, 7	1	1, 2	1	Escherichia coli	3	3	3	3	3	3	3	3	3	3	3	3	3	3	3	3	3	3	3	3
1	3	2	1	1	2	1	2	1	2	1	3	2	1	2	1	1	1	2	2	2	2	2	1	1	1, 7	1	1, 2	1	Coagulase-negative Staphylococcus (CoNS)	3	3	3	3	3	3	3	3	3	3	3	3	3	3	3	3	3	3	3	3
1	2	1	1	2	2	1	1	1	1	1	3	2	2	2	2	3	2	2	2	2	2	2	1	1	1, 6, 7	1	1, 2	1	Klebsiella pneumoniae	3	3	2	2	2	3	3	3	3	3	3	3	3	3	3	3	3	3	3	3
2	1	1	1	1	1	1	2	1	1	1	3	2	2	2	1	1	2	2	1	2	2	2	1	1	1, 7	1	1, 2	1	Coagulase-negative Staphylococcus (CoNS)	3	3	3	3	3	3	3	3	3	3	3	3	3	3	3	3	3	3	3	3
1	2	1	2	2	2	1	2	2	1	1	3	2	2	2	2	3	2	2	1	2	1	1	1	1	5, 7	1	1, 2	1	Coagulase-negative Staphylococcus (CoNS)	3	3	3	3	3	3	3	3	3	3	3	3	3	3	3	3	3	3	3	3
1	3	1	1	1	1	1	2	1	1	1	2	2	2	2	1	1	2	2	3	2	2	1	1	1	7	1	1, 2	1	Escherichia coli	3	3	3	3	3	3	3	3	3	3	3	3	3	3	3	3	3	3	3	3
2	1	1	2	1	1	1	2	1	1	1	3	2	2	2	2	3	2	2	2	2	2	2	1	1	1, 5, 7	1	1, 2, 4, 6	1	Coagulase-negative Staphylococcus (CoNS)	3	3	3	3	3	3	3	3	3	3	3	3	3	3	3	3	3	3	3	3
2	2	6	1	2	2	1	2	1	1	1	2	2	2	2	2	1	2	2	1	2	1	2	1	1	7	1	1, 2	1	Escherichia coli	3	3	3	3	3	3	3	3	3	3	3	3	3	3	3	3	3	3	3	3
2	2	1	1	1	1	1	2	1	1	1	3	2	2	2	2	3	2	2	1	2	1	1	1	1	2	1	1, 2	1	Escherichia coli	3	3	3	3	3	3	3	3	3	3	3	3	3	3	3	3	3	3	3	3
1	1	1	1	2	2	1	2	1	1	1	2	2	2	2	2	1	2	2	1	2	1	1	1	1	7	1	1, 2,3, 8	1	Coagulase-negative Staphylococcus (CoNS)	3	3	3	3	3	3	3	3	3	3	3	3	3	3	3	3	3	3	3	3
2	3	1	2	2	2	1	1	1	1	2	3	2	2	2	2	3	2	2	2	2	2	2	1	1	1, 5, 7	1	1, 4, 5, 7, 10	1	Staphylococcus aureus	3	3	3	3	2	3	3	1	1	2	3	3	3	3	3	3	3	3	2	3
2	2	6	1	2	2	1	1	1	1	2	3	1	1	2	2	3	2	2	2	2	2	2	1	1	1, 3, 4, 5, 6	1	1, 2, 4, 6, 7	1	Coagulase-negative Staphylococcus (CoNS)	#NULL!	#NULL!	#NULL!	#NULL!	#NULL!	#NULL!	#NULL!	#NULL!	#NULL!	#NULL!	#NULL!	#NULL!	#NULL!	#NULL!	#NULL!	#NULL!	#NULL!	#NULL!	#NULL!	#NULL!
1	2	6	1	1	1	1	1	1	1	2	2	2	2	2	2	1	2	2	2	2	2	2	1	1	1, 3, 4, 6, 7	1	1, 2, 4, 6, 7	1	Coagulase-negative Staphylococcus (CoNS)	#NULL!	#NULL!	#NULL!	#NULL!	#NULL!	#NULL!	#NULL!	#NULL!	#NULL!	#NULL!	#NULL!	#NULL!	#NULL!	#NULL!	#NULL!	#NULL!	#NULL!	#NULL!	#NULL!	#NULL!
2	2	6	1	2	2	1	2	1	1	1	3	2	1	2	1	1	1	2	1	2	1	1	1	1	7	1	1, 2	2		#NULL!	#NULL!	#NULL!	#NULL!	#NULL!	#NULL!	#NULL!	#NULL!	#NULL!	#NULL!	#NULL!	#NULL!	#NULL!	#NULL!	#NULL!	#NULL!	#NULL!	#NULL!	#NULL!	#NULL!
1	4	2	1	1	1	1	2	2	1	2	3	2	1	2	2	3	2	2	1	2	1	2	1	1	1, 2	1	4, 5	2		#NULL!	#NULL!	#NULL!	#NULL!	#NULL!	#NULL!	#NULL!	#NULL!	#NULL!	#NULL!	#NULL!	#NULL!	#NULL!	#NULL!	#NULL!	#NULL!	#NULL!	#NULL!	#NULL!	#NULL!
2	1	1	2	2	2	1	2	1	1	2	3	2	2	2	2	3	2	2	1	2	1	2	1	1	1	1	1, 2, 4, 6, 7, 8	2		#NULL!	#NULL!	#NULL!	#NULL!	#NULL!	#NULL!	#NULL!	#NULL!	#NULL!	#NULL!	#NULL!	#NULL!	#NULL!	#NULL!	#NULL!	#NULL!	#NULL!	#NULL!	#NULL!	#NULL!
2	1	1	1	2	2	1	2	1	1	1	2	2	2	2	2	1	2	2	2	2	2	2	1	1	1, 6	1	1, 2, 5	2		3	3	3	3	3	3	3	3	3	3	3	3	3	3	3	3	3	3	3	3
1	4	3	1	1	1	1	1	1	1	1	3	1	1	2	2	3	2	2	2	2	2	2	1	1	1	1	1, 2	2		3	3	3	3	3	3	3	3	3	3	3	3	3	3	3	3	3	3	3	3
2	2	1	1	2	2	1	2	1	1	2	3	2	2	2	2	1	2	2	2	2	2	2	1	1	1, 7	1	1, 2, 4, 5, 7	1	Klebsiella pneumoniae	3	3	2	2	3	2	3	3	3	3	1	3	3	1	3	3	3	3	3	3
1	2	1	2	2	2	1	1	1	1	1	3	1	1	2	2	3	2	2	2	2	2	2	1	1	1	1	1, 2	2		#NULL!	#NULL!	#NULL!	#NULL!	#NULL!	#NULL!	#NULL!	#NULL!	#NULL!	#NULL!	#NULL!	#NULL!	#NULL!	#NULL!	#NULL!	#NULL!	#NULL!	#NULL!	#NULL!	#NULL!
2	2	1	1	1	2	1	2	1	1	2	3	2	2	2	2	1	2	2	1	2	1	2	1	1	1, 7	1	1, 2, 4, 6	2		#NULL!	#NULL!	#NULL!	#NULL!	#NULL!	#NULL!	#NULL!	#NULL!	#NULL!	#NULL!	#NULL!	#NULL!	#NULL!	#NULL!	#NULL!	#NULL!	#NULL!	#NULL!	#NULL!	#NULL!
1	3	1	2	1	1	1	2	1	1	2	2	1	2	2	2	1	2	2	1	2	1	2	1	1	1, 7	1	1, 4, 5, 10	2		#NULL!	#NULL!	#NULL!	#NULL!	#NULL!	#NULL!	#NULL!	#NULL!	#NULL!	#NULL!	#NULL!	#NULL!	#NULL!	#NULL!	#NULL!	#NULL!	#NULL!	#NULL!	#NULL!	#NULL!
1	2	3	1	1	1	1	2	1	1	2	3	2	2	2	2	3	2	2	2	2	2	2	1	1	7	1	4, 5	2		3	3	3	3	3	3	3	3	3	3	3	3	3	3	3	3	3	3	3	3
1	2	3	1	1	1	1	2	1	1	1	3	2	2	2	2	2	2	1	1	2	1	2	1	1	1	1	4, 5	2		3	3	3	3	3	3	3	3	3	3	3	3	3	3	3	3	3	3	3	3
1	2	1	2	2	2	1	1	1	1	2	3	2	2	2	2	3	2	2	1	2	1	2	1	1	1, 5	1	1, 2, 4, 5, 7	2		3	3	3	3	3	3	3	3	3	3	3	3	3	3	3	3	3	3	3	3
1	3	1	1	1	2	1	2	1	1	2	3	2	2	2	2	3	2	2	1	2	1	2	1	1	1, 7	1	1, 2, 4, 5, 7	2		#NULL!	#NULL!	#NULL!	#NULL!	#NULL!	#NULL!	#NULL!	#NULL!	#NULL!	#NULL!	#NULL!	#NULL!	#NULL!	#NULL!	#NULL!	#NULL!	#NULL!	#NULL!	#NULL!	#NULL!
2	2	1	1	1	1	1	2	1	1	1	3	2	1	2	1	3	1	2	1	1	1	1	1	1	7	1	1, 2	2		#NULL!	#NULL!	#NULL!	#NULL!	#NULL!	#NULL!	#NULL!	#NULL!	#NULL!	#NULL!	#NULL!	#NULL!	#NULL!	#NULL!	#NULL!	#NULL!	#NULL!	#NULL!	#NULL!	#NULL!
2	3	1	1	1	1	1	2	1	1	1	3	1	1	2	1	3	1	2	2	2	2	2	1	1	1, 7	1	1, 2	2		#NULL!	#NULL!	#NULL!	#NULL!	#NULL!	#NULL!	#NULL!	#NULL!	#NULL!	#NULL!	#NULL!	#NULL!	#NULL!	#NULL!	#NULL!	#NULL!	#NULL!	#NULL!	#NULL!	#NULL!
2	3	1	1	2	2	1	1	1	1	2	2	2	2	2	2	1	2	2	2	2	2	2	1	1	1, 7	1	1, 2, 4, 5, 10	2		#NULL!	#NULL!	#NULL!	#NULL!	#NULL!	#NULL!	#NULL!	#NULL!	#NULL!	#NULL!	#NULL!	#NULL!	#NULL!	#NULL!	#NULL!	#NULL!	#NULL!	#NULL!	#NULL!	#NULL!
2	3	1	1	2	2	1	2	1	1	1	3	2	2	2	2	3	2	2	1	2	1	2	1	1	1, 7	1	1, 2, 4, 5	2		#NULL!	#NULL!	#NULL!	#NULL!	#NULL!	#NULL!	#NULL!	#NULL!	#NULL!	#NULL!	#NULL!	#NULL!	#NULL!	#NULL!	#NULL!	#NULL!	#NULL!	#NULL!	#NULL!	#NULL!
2	2	1	1	1	1	1	2	1	2	1	3	1	1	2	1	2	1	2	2	1	2	2	1	1	1	1	1, 5	2		#NULL!	#NULL!	#NULL!	#NULL!	#NULL!	#NULL!	#NULL!	#NULL!	#NULL!	#NULL!	#NULL!	#NULL!	#NULL!	#NULL!	#NULL!	#NULL!	#NULL!	#NULL!	#NULL!	#NULL!
1	3	1	2	1	1	1	2	2	1	2	3	2	2	2	2	1	2	2	2	2	2	2	1	1	7	1	1, 2	2		#NULL!	#NULL!	#NULL!	#NULL!	#NULL!	#NULL!	#NULL!	#NULL!	#NULL!	#NULL!	#NULL!	#NULL!	#NULL!	#NULL!	#NULL!	#NULL!	#NULL!	#NULL!	#NULL!	#NULL!
2	1	1	1	2	2	1	2	1	1	1	2	2	2	2	2	1	2	2	2	2	2	2	1	1	1	1	1, 5	2		#NULL!	#NULL!	#NULL!	#NULL!	#NULL!	#NULL!	#NULL!	#NULL!	#NULL!	#NULL!	#NULL!	#NULL!	#NULL!	#NULL!	#NULL!	#NULL!	#NULL!	#NULL!	#NULL!	#NULL!
2	1	1	2	1	1	1	2	1	2	1	3	2	2	2	2	3	2	2	2	2	2	2	1	1	7	1	1, 2	2		#NULL!	#NULL!	#NULL!	#NULL!	#NULL!	#NULL!	#NULL!	#NULL!	#NULL!	#NULL!	#NULL!	#NULL!	#NULL!	#NULL!	#NULL!	#NULL!	#NULL!	#NULL!	#NULL!	#NULL!
2	1	1	1	2	2	1	2	1	1	1	2	1	2	2	2	1	2	2	2	2	2	2	1	1	7	1	1, 2	2		#NULL!	#NULL!	#NULL!	#NULL!	#NULL!	#NULL!	#NULL!	#NULL!	#NULL!	#NULL!	#NULL!	#NULL!	#NULL!	#NULL!	#NULL!	#NULL!	#NULL!	#NULL!	#NULL!	#NULL!
1	3	1	2	1	1	1	2	1	1	1	2	1	1	2	2	1	2	2	1	2	1	2	1	1	5, 7	1	1, 5	2		#NULL!	#NULL!	#NULL!	#NULL!	#NULL!	#NULL!	#NULL!	#NULL!	#NULL!	#NULL!	#NULL!	#NULL!	#NULL!	#NULL!	#NULL!	#NULL!	#NULL!	#NULL!	#NULL!	#NULL!
1	2	5	2	1	1	1	2	2	1	2	3	2	2	2	2	2	2	2	2	2	2	2	2	1	1, 5, 7	1	1, 2, 4, 5	2		#NULL!	#NULL!	#NULL!	#NULL!	#NULL!	#NULL!	#NULL!	#NULL!	#NULL!	#NULL!	#NULL!	#NULL!	#NULL!	#NULL!	#NULL!	#NULL!	#NULL!	#NULL!	#NULL!	#NULL!
2	1	1	2	2	2	1	2	1	1	1	2	2	2	2	2	1	2	2	1	2	1	1	2	2	1	1	1, 4, 5, 6	2		#NULL!	#NULL!	#NULL!	#NULL!	#NULL!	#NULL!	#NULL!	#NULL!	#NULL!	#NULL!	#NULL!	#NULL!	#NULL!	#NULL!	#NULL!	#NULL!	#NULL!	#NULL!	#NULL!	#NULL!
1	1	1	1	2	2	1	2	1	1	1	3	1	1	2	2	1	1	2	2	2	2	2	1	1	1	1	1, 2, 4, 5, 7	2		#NULL!	#NULL!	#NULL!	#NULL!	#NULL!	#NULL!	#NULL!	#NULL!	#NULL!	#NULL!	#NULL!	#NULL!	#NULL!	#NULL!	#NULL!	#NULL!	#NULL!	#NULL!	#NULL!	#NULL!
1	4	4	1	1	1	1	2	2	2	2	3	1	1	2	2	3	2	2	2	2	2	2	2	1	7	1	1, 2, 4, 6	2		#NULL!	#NULL!	#NULL!	#NULL!	#NULL!	#NULL!	#NULL!	#NULL!	#NULL!	#NULL!	#NULL!	#NULL!	#NULL!	#NULL!	#NULL!	#NULL!	#NULL!	#NULL!	#NULL!	#NULL!
1	3	2	2	2	2	1	2	1	1	1	3	1	1	2	1	1	2	2	1	2	1	2	2	1	1, 7	1	1, 2, 10	2		#NULL!	#NULL!	#NULL!	#NULL!	#NULL!	#NULL!	#NULL!	#NULL!	#NULL!	#NULL!	#NULL!	#NULL!	#NULL!	#NULL!	#NULL!	#NULL!	#NULL!	#NULL!	#NULL!	#NULL!
1	3	2	2	1	1	1	2	1	1	1	3	2	2	2	2	3	2	2	2	2	2	2	2	1	1, 7	1	1, 2	2		#NULL!	#NULL!	#NULL!	#NULL!	#NULL!	#NULL!	#NULL!	#NULL!	#NULL!	#NULL!	#NULL!	#NULL!	#NULL!	#NULL!	#NULL!	#NULL!	#NULL!	#NULL!	#NULL!	#NULL!
1	3	2	1	2	2	1	2	1	1	1	3	2	1	2	1	1	1	2	2	1	2	1	2	1	7	1	1, 2	2		#NULL!	#NULL!	#NULL!	#NULL!	#NULL!	#NULL!	#NULL!	#NULL!	#NULL!	#NULL!	#NULL!	#NULL!	#NULL!	#NULL!	#NULL!	#NULL!	#NULL!	#NULL!	#NULL!	#NULL!
1	2	1	2	1	1	1	2	1	1	1	3	1	1	2	2	1	2	2	2	2	2	2	2	1	7	1	1, 2	2		#NULL!	#NULL!	#NULL!	#NULL!	#NULL!	#NULL!	#NULL!	#NULL!	#NULL!	#NULL!	#NULL!	#NULL!	#NULL!	#NULL!	#NULL!	#NULL!	#NULL!	#NULL!	#NULL!	#NULL!
2	1	1	2	1	1	1	2	1	1	1	3	1	1	2	1	1	1	2	1	2	1	2	2	1	1, 5, 7	1	1, 2	2		#NULL!	#NULL!	#NULL!	#NULL!	#NULL!	#NULL!	#NULL!	#NULL!	#NULL!	#NULL!	#NULL!	#NULL!	#NULL!	#NULL!	#NULL!	#NULL!	#NULL!	#NULL!	#NULL!	#NULL!
2	2	6	1	2	2	1	1	1	1	2	3	2	2	2	2	3	2	2	2	2	2	2	2	1	1, 7	1	1, 2, 4, 5, 7	2		#NULL!	#NULL!	#NULL!	#NULL!	#NULL!	#NULL!	#NULL!	#NULL!	#NULL!	#NULL!	#NULL!	#NULL!	#NULL!	#NULL!	#NULL!	#NULL!	#NULL!	#NULL!	#NULL!	#NULL!
2	1	1	2	2	2	1	2	1	1	1	3	2	2	2	2	1	2	2	1	2	1	1	1	1	7	1	1, 2	2		#NULL!	#NULL!	#NULL!	#NULL!	#NULL!	#NULL!	#NULL!	#NULL!	#NULL!	#NULL!	#NULL!	#NULL!	#NULL!	#NULL!	#NULL!	#NULL!	#NULL!	#NULL!	#NULL!	#NULL!
2	1	1	1	2	2	1	2	1	1	2	2	2	2	2	2	1	2	2	2	2	2	2	2	2	7	1	1, 2, 4, 6, 8	2		#NULL!	#NULL!	#NULL!	#NULL!	#NULL!	#NULL!	#NULL!	#NULL!	#NULL!	#NULL!	#NULL!	#NULL!	#NULL!	#NULL!	#NULL!	#NULL!	#NULL!	#NULL!	#NULL!	#NULL!
2	2	1	1	2	2	1	2	1	1	2	3	2	2	2	2	1	2	2	1	2	1	1	1	1	1, 5	1	4, 6	2		#NULL!	#NULL!	#NULL!	#NULL!	#NULL!	#NULL!	#NULL!	#NULL!	#NULL!	#NULL!	#NULL!	#NULL!	#NULL!	#NULL!	#NULL!	#NULL!	#NULL!	#NULL!	#NULL!	#NULL!
2	1	1	1	1	1	1	2	1	1	2	3	2	2	2	2	1	2	2	2	2	2	2	1	1	1, 5	1	1, 2	2		#NULL!	#NULL!	#NULL!	#NULL!	#NULL!	#NULL!	#NULL!	#NULL!	#NULL!	#NULL!	#NULL!	#NULL!	#NULL!	#NULL!	#NULL!	#NULL!	#NULL!	#NULL!	#NULL!	#NULL!
2	1	6	1	2	2	1	2	1	1	2	2	2	2	2	2	1	2	2	1	2	1	2	1	1	1	1	1, 4, 5, 7	2		#NULL!	#NULL!	#NULL!	#NULL!	#NULL!	#NULL!	#NULL!	#NULL!	#NULL!	#NULL!	#NULL!	#NULL!	#NULL!	#NULL!	#NULL!	#NULL!	#NULL!	#NULL!	#NULL!	#NULL!
2	1	1	1	2	2	1	1	1	1	2	3	2	2	2	2	1	2	2	1	2	1	2	1	1	1, 5	1	1, 2	2		#NULL!	#NULL!	#NULL!	#NULL!	#NULL!	#NULL!	#NULL!	#NULL!	#NULL!	#NULL!	#NULL!	#NULL!	#NULL!	#NULL!	#NULL!	#NULL!	#NULL!	#NULL!	#NULL!	#NULL!
1	3	3	1	2	2	1	2	1	1	2	3	1	1	2	2	3	2	2	2	2	2	2	1	1	1, 5	1	1, 2	2		#NULL!	#NULL!	#NULL!	#NULL!	#NULL!	#NULL!	#NULL!	#NULL!	#NULL!	#NULL!	#NULL!	#NULL!	#NULL!	#NULL!	#NULL!	#NULL!	#NULL!	#NULL!	#NULL!	#NULL!
1	2	1	1	1	1	1	2	1	1	2	3	2	2	2	2	3	2	2	1	2	1	2	1	1	1	1	1, 2, 4, 6	2		#NULL!	#NULL!	#NULL!	#NULL!	#NULL!	#NULL!	#NULL!	#NULL!	#NULL!	#NULL!	#NULL!	#NULL!	#NULL!	#NULL!	#NULL!	#NULL!	#NULL!	#NULL!	#NULL!	#NULL!
2	2	1	1	2	2	1	2	1	1	1	3	1	1	2	2	1	2	1	1	2	1	2	1	1	1, 7	1	1, 2	2		#NULL!	#NULL!	#NULL!	#NULL!	#NULL!	#NULL!	#NULL!	#NULL!	#NULL!	#NULL!	#NULL!	#NULL!	#NULL!	#NULL!	#NULL!	#NULL!	#NULL!	#NULL!	#NULL!	#NULL!
2	1	6	1	2	2	1	2	1	1	1	3	1	1	2	2	1	2	2	2	2	2	2	1	1	1, 7	1	1, 2, 4, 6, 7	2		#NULL!	#NULL!	#NULL!	#NULL!	#NULL!	#NULL!	#NULL!	#NULL!	#NULL!	#NULL!	#NULL!	#NULL!	#NULL!	#NULL!	#NULL!	#NULL!	#NULL!	#NULL!	#NULL!	#NULL!
2	1	1	1	2	2	1	2	1	1	2	3	1	2	2	2	1	2	2	2	2	2	2	1	1	1, 5	1	1, 2	2		#NULL!	#NULL!	#NULL!	#NULL!	#NULL!	#NULL!	#NULL!	#NULL!	#NULL!	#NULL!	#NULL!	#NULL!	#NULL!	#NULL!	#NULL!	#NULL!	#NULL!	#NULL!	#NULL!	#NULL!
2	1	1	1	2	2	1	2	1	1	2	1	2	2	2	2	1	2	2	1	2	1	1	1	1	1, 4, 7	1	1, 2, 4, 5	2		#NULL!	#NULL!	#NULL!	#NULL!	#NULL!	#NULL!	#NULL!	#NULL!	#NULL!	#NULL!	#NULL!	#NULL!	#NULL!	#NULL!	#NULL!	#NULL!	#NULL!	#NULL!	#NULL!	#NULL!
2	2	1	1	1	1	1	2	1	1	2	3	2	1	2	2	2	2	1	1	2	1	2	1	1	1, 3, 6, 7	1	1, 2, 5	2		#NULL!	#NULL!	#NULL!	#NULL!	#NULL!	#NULL!	#NULL!	#NULL!	#NULL!	#NULL!	#NULL!	#NULL!	#NULL!	#NULL!	#NULL!	#NULL!	#NULL!	#NULL!	#NULL!	#NULL!
2	1	1	1	1	1	1	2	2	1	2	3	2	1	2	2	1	2	2	1	2	1	2	1	1	1, 5, 7	1	1, 2, 4, 5	2		#NULL!	#NULL!	#NULL!	#NULL!	#NULL!	#NULL!	#NULL!	#NULL!	#NULL!	#NULL!	#NULL!	#NULL!	#NULL!	#NULL!	#NULL!	#NULL!	#NULL!	#NULL!	#NULL!	#NULL!
2	1	1	1	2	2	1	2	1	1	1	2	2	2	2	2	1	2	2	2	2	2	2	1	1	1, 6, 7	1	1, 2, 4, 6	2		#NULL!	#NULL!	#NULL!	#NULL!	#NULL!	#NULL!	#NULL!	#NULL!	#NULL!	#NULL!	#NULL!	#NULL!	#NULL!	#NULL!	#NULL!	#NULL!	#NULL!	#NULL!	#NULL!	#NULL!
2	1	1	1	1	1	1	2	1	1	2	3	1	1	2	1	1	1	2	1	2	1	2	1	1	1, 4, 5, 6, 7	1	1, 2, 4, 5	2		#NULL!	#NULL!	#NULL!	#NULL!	#NULL!	#NULL!	#NULL!	#NULL!	#NULL!	#NULL!	#NULL!	#NULL!	#NULL!	#NULL!	#NULL!	#NULL!	#NULL!	#NULL!	#NULL!	#NULL!
2	2	1	1	1	1	1	1	1	1	2	3	2	2	2	2	1	2	2	1	2	1	2	1	1	1, 7	1	1, 2, 4, 5	2		#NULL!	#NULL!	#NULL!	#NULL!	#NULL!	#NULL!	#NULL!	#NULL!	#NULL!	#NULL!	#NULL!	#NULL!	#NULL!	#NULL!	#NULL!	#NULL!	#NULL!	#NULL!	#NULL!	#NULL!
1	2	1	2	1	1	1	2	1	1	2	3	2	2	2	2	1	2	1	2	2	2	2	1	1	1, 7	1	1, 5	2		#NULL!	#NULL!	#NULL!	#NULL!	#NULL!	#NULL!	#NULL!	#NULL!	#NULL!	#NULL!	#NULL!	#NULL!	#NULL!	#NULL!	#NULL!	#NULL!	#NULL!	#NULL!	#NULL!	#NULL!
1	2	1	1	1	1	1	2	1	1	1	2	2	2	2	2	1	2	2	2	2	2	1	1	1	7	1	1, 2	2		#NULL!	#NULL!	#NULL!	#NULL!	#NULL!	#NULL!	#NULL!	#NULL!	#NULL!	#NULL!	#NULL!	#NULL!	#NULL!	#NULL!	#NULL!	#NULL!	#NULL!	#NULL!	#NULL!	#NULL!
2	1	6	2	1	1	1	2	1	1	1	3	2	1	2	1	1	1	2	2	2	2	1	1	1	7	1	1, 2	2		#NULL!	#NULL!	#NULL!	#NULL!	#NULL!	#NULL!	#NULL!	#NULL!	#NULL!	#NULL!	#NULL!	#NULL!	#NULL!	#NULL!	#NULL!	#NULL!	#NULL!	#NULL!	#NULL!	#NULL!
2	1	1	1	2	2	1	2	1	1	1	3	2	2	2	2	1	2	2	2	2	2	1	1	1	5, 7	1	1, 2	2		#NULL!	#NULL!	#NULL!	#NULL!	#NULL!	#NULL!	#NULL!	#NULL!	#NULL!	#NULL!	#NULL!	#NULL!	#NULL!	#NULL!	#NULL!	#NULL!	#NULL!	#NULL!	#NULL!	#NULL!
2	1	1	1	1	2	1	1	1	1	1	3	2	2	2	2	3	2	2	1	2	1	2	1	1	1, 4, 7	1	1, 2, 4, 6	2		#NULL!	#NULL!	#NULL!	#NULL!	#NULL!	#NULL!	#NULL!	#NULL!	#NULL!	#NULL!	#NULL!	#NULL!	#NULL!	#NULL!	#NULL!	#NULL!	#NULL!	#NULL!	#NULL!	#NULL!
2	2	1	2	1	1	1	2	1	1	1	3	1	1	2	2	1	2	2	2	2	2	1	1	1	7	1	1, 2	2		#NULL!	#NULL!	#NULL!	#NULL!	#NULL!	#NULL!	#NULL!	#NULL!	#NULL!	#NULL!	#NULL!	#NULL!	#NULL!	#NULL!	#NULL!	#NULL!	#NULL!	#NULL!	#NULL!	#NULL!
1	2	1	1	2	2	1	2	1	1	1	3	2	2	2	2	3	2	2	1	2	1	2	1	1	1, 7	1	1, 2	2		#NULL!	#NULL!	#NULL!	#NULL!	#NULL!	#NULL!	#NULL!	#NULL!	#NULL!	#NULL!	#NULL!	#NULL!	#NULL!	#NULL!	#NULL!	#NULL!	#NULL!	#NULL!	#NULL!	#NULL!
1	2	6	2	1	1	1	2	1	1	1	3	2	2	2	2	3	2	2	3	2	1	2	1	1	1, 7	1	1,3	2		#NULL!	#NULL!	#NULL!	#NULL!	#NULL!	#NULL!	#NULL!	#NULL!	#NULL!	#NULL!	#NULL!	#NULL!	#NULL!	#NULL!	#NULL!	#NULL!	#NULL!	#NULL!	#NULL!	#NULL!
1	2	1	2	1	1	1	2	1	1	1	3	2	2	2	2	3	2	2	2	2	1	2	1	1	7	1	1, 2	2		#NULL!	#NULL!	#NULL!	#NULL!	#NULL!	#NULL!	#NULL!	#NULL!	#NULL!	#NULL!	#NULL!	#NULL!	#NULL!	#NULL!	#NULL!	#NULL!	#NULL!	#NULL!	#NULL!	#NULL!
1	2	1	2	1	1	1	1	1	1	2	2	2	2	2	2	1	2	2	2	2	2	2	1	1	1, 7	1	1, 2	2		#NULL!	#NULL!	#NULL!	#NULL!	#NULL!	#NULL!	#NULL!	#NULL!	#NULL!	#NULL!	#NULL!	#NULL!	#NULL!	#NULL!	#NULL!	#NULL!	#NULL!	#NULL!	#NULL!	#NULL!
2	2	1	1	2	2	1	2	1	1	1	2	1	2	2	2	1	2	2	1	2	1	2	1	1	1, 6	1	1, 4, 5, 6	2		#NULL!	#NULL!	#NULL!	#NULL!	#NULL!	#NULL!	#NULL!	#NULL!	#NULL!	#NULL!	#NULL!	#NULL!	#NULL!	#NULL!	#NULL!	#NULL!	#NULL!	#NULL!	#NULL!	#NULL!
1	2	1	1	1	1	1	2	1	1	1	3	2	2	2	2	1	2	1	2	2	2	2	1	1	1, 5, 6, 7	1	1, 4, 5, 6	2		#NULL!	#NULL!	#NULL!	#NULL!	#NULL!	#NULL!	#NULL!	#NULL!	#NULL!	#NULL!	#NULL!	#NULL!	#NULL!	#NULL!	#NULL!	#NULL!	#NULL!	#NULL!	#NULL!	#NULL!
1	3	3	1	2	2	1	2	1	1	1	3	2	2	2	2	3	2	1	2	2	1	2	1	2	1, 7	1	1, 2,3, 6	2		#NULL!	#NULL!	#NULL!	#NULL!	#NULL!	#NULL!	#NULL!	#NULL!	#NULL!	#NULL!	#NULL!	#NULL!	#NULL!	#NULL!	#NULL!	#NULL!	#NULL!	#NULL!	#NULL!	#NULL!
2	2	1	1	2	2	1	2	1	1	2	2	2	2	2	2	1	2	2	1	2	1	1	1	2	1, 7	1	4, 6	2		#NULL!	#NULL!	#NULL!	#NULL!	#NULL!	#NULL!	#NULL!	#NULL!	#NULL!	#NULL!	#NULL!	#NULL!	#NULL!	#NULL!	#NULL!	#NULL!	#NULL!	#NULL!	#NULL!	#NULL!
1	3	1	1	1	1	1	2	2	1	1	3	2	1	2	2	1	2	2	2	2	2	1	1	2	7	1	1, 2	2		#NULL!	#NULL!	#NULL!	#NULL!	#NULL!	#NULL!	#NULL!	#NULL!	#NULL!	#NULL!	#NULL!	#NULL!	#NULL!	#NULL!	#NULL!	#NULL!	#NULL!	#NULL!	#NULL!	#NULL!
2	1	1	2	2	2	1	2	2	1	1	3	2	1	2	2	3	2	1	1	2	1	2	1	1	1, 7	1	1, 2, 4, 6	2		#NULL!	#NULL!	#NULL!	#NULL!	#NULL!	#NULL!	#NULL!	#NULL!	#NULL!	#NULL!	#NULL!	#NULL!	#NULL!	#NULL!	#NULL!	#NULL!	#NULL!	#NULL!	#NULL!	#NULL!
1	2	2	1	1	1	1	2	1	1	1	3	2	2	2	2	3	2	1	2	2	2	2	1	1	7	1	1, 2	2		#NULL!	#NULL!	#NULL!	#NULL!	#NULL!	#NULL!	#NULL!	#NULL!	#NULL!	#NULL!	#NULL!	#NULL!	#NULL!	#NULL!	#NULL!	#NULL!	#NULL!	#NULL!	#NULL!	#NULL!
1	4	2	2	1	1	1	2	1	1	2	2	2	2	2	2	1	2	2	1	2	1	1	1	1	1, 7	1	1, 2, 4, 6	2		#NULL!	#NULL!	#NULL!	#NULL!	#NULL!	#NULL!	#NULL!	#NULL!	#NULL!	#NULL!	#NULL!	#NULL!	#NULL!	#NULL!	#NULL!	#NULL!	#NULL!	#NULL!	#NULL!	#NULL!
1	3	4	1	1	1	1	2	1	2	2	2	1	1	1	1	1	1	2	2	1	2	1	1	1	1, 7	1	1, 2, 4, 5	2		#NULL!	#NULL!	#NULL!	#NULL!	#NULL!	#NULL!	#NULL!	#NULL!	#NULL!	#NULL!	#NULL!	#NULL!	#NULL!	#NULL!	#NULL!	#NULL!	#NULL!	#NULL!	#NULL!	#NULL!
1	3	2	1	2	2	1	1	1	1	2	3	2	1	2	2	3	2	2	2	2	2	1	1	1	1, 7	1	1, 2, 4, 6, 7	1	Enterobacter aerogenes	3	3	1	2	3	2	3	3	3	3	3	3	3	1	3	3	3	3	3	2
1	3	3	1	2	2	1	1	1	1	2	3	2	2	2	2	1	2	2	2	2	2	2	1	1	1, 7	1	1, 2,3, 4, 6, 7	2		#NULL!	#NULL!	#NULL!	#NULL!	#NULL!	#NULL!	#NULL!	#NULL!	#NULL!	#NULL!	#NULL!	#NULL!	#NULL!	#NULL!	#NULL!	#NULL!	#NULL!	#NULL!	#NULL!	#NULL!
2	2	1	2	1	1	1	2	1	1	1	3	2	2	2	2	3	2	1	1	2	1	2	1	1	1, 5, 6, 7	1	1, 2, 4, 6, 8	2		#NULL!	#NULL!	#NULL!	#NULL!	#NULL!	#NULL!	#NULL!	#NULL!	#NULL!	#NULL!	#NULL!	#NULL!	#NULL!	#NULL!	#NULL!	#NULL!	#NULL!	#NULL!	#NULL!	#NULL!
2	1	6	1	1	1	1	2	1	1	1	2	2	2	2	2	1	2	2	1	2	1	2	1	1	1, 7	1	1, 2, 4, 7	2		#NULL!	#NULL!	#NULL!	#NULL!	#NULL!	#NULL!	#NULL!	#NULL!	#NULL!	#NULL!	#NULL!	#NULL!	#NULL!	#NULL!	#NULL!	#NULL!	#NULL!	#NULL!	#NULL!	#NULL!
2	1	1	1	2	2	1	2	1	1	1	3	2	2	2	2	1	2	1	2	2	2	2	1	1	1, 7	1	1, 10	2		#NULL!	#NULL!	#NULL!	#NULL!	#NULL!	#NULL!	#NULL!	#NULL!	#NULL!	#NULL!	#NULL!	#NULL!	#NULL!	#NULL!	#NULL!	#NULL!	#NULL!	#NULL!	#NULL!	#NULL!
2	1	6	2	1	1	1	2	1	1	2	3	2	2	2	2	3	2	2	1	2	1	2	1	1	1, 7	1	1, 2, 4, 5	2		#NULL!	#NULL!	#NULL!	#NULL!	#NULL!	#NULL!	#NULL!	#NULL!	#NULL!	#NULL!	#NULL!	#NULL!	#NULL!	#NULL!	#NULL!	#NULL!	#NULL!	#NULL!	#NULL!	#NULL!
1	3	2	2	1	1	1	2	1	1	1	3	2	1	1	1	3	1	2	1	1	1	2	1	1	1, 7	1	1, 2	2		#NULL!	#NULL!	#NULL!	#NULL!	#NULL!	#NULL!	#NULL!	#NULL!	#NULL!	#NULL!	#NULL!	#NULL!	#NULL!	#NULL!	#NULL!	#NULL!	#NULL!	#NULL!	#NULL!	#NULL!
2	3	2	1	1	1	1	2	1	1	1	3	2	2	2	2	1	2	2	1	2	1	2	1	1	1, 5, 7	1	1, 2, 4, 6	2		#NULL!	#NULL!	#NULL!	#NULL!	#NULL!	#NULL!	#NULL!	#NULL!	#NULL!	#NULL!	#NULL!	#NULL!	#NULL!	#NULL!	#NULL!	#NULL!	#NULL!	#NULL!	#NULL!	#NULL!
2	1	6	1	1	1	1	2	1	1	1	2	2	2	2	2	1	2	2	1	2	1	1	1	1	7	1	1,3	2		#NULL!	#NULL!	#NULL!	#NULL!	#NULL!	#NULL!	#NULL!	#NULL!	#NULL!	#NULL!	#NULL!	#NULL!	#NULL!	#NULL!	#NULL!	#NULL!	#NULL!	#NULL!	#NULL!	#NULL!
1	2	2	2	2	2	1	2	1	1	1	3	2	2	2	2	3	2	2	3	2	2	2	1	1	1	1	1, 5	2		#NULL!	#NULL!	#NULL!	#NULL!	#NULL!	#NULL!	#NULL!	#NULL!	#NULL!	#NULL!	#NULL!	#NULL!	#NULL!	#NULL!	#NULL!	#NULL!	#NULL!	#NULL!	#NULL!	#NULL!
1	4	4	2	2	2	1	2	1	1	1	2	2	2	2	2	1	2	2	1	2	1	1	1	1	1, 7	1	1,3	2		#NULL!	#NULL!	#NULL!	#NULL!	#NULL!	#NULL!	#NULL!	#NULL!	#NULL!	#NULL!	#NULL!	#NULL!	#NULL!	#NULL!	#NULL!	#NULL!	#NULL!	#NULL!	#NULL!	#NULL!
2	1	6	1	2	2	1	2	1	1	1	3	2	2	2	2	3	2	2	2	2	2	2	1	1	1, 5, 7	1	1, 2	2		#NULL!	#NULL!	#NULL!	#NULL!	#NULL!	#NULL!	#NULL!	#NULL!	#NULL!	#NULL!	#NULL!	#NULL!	#NULL!	#NULL!	#NULL!	#NULL!	#NULL!	#NULL!	#NULL!	#NULL!
2	2	1	2	2	2	2	2	1	1	2	3	2	2	2	2	2	2	2	3	2	2	1	1	1	1, 4, 7	1	1, 2	2		#NULL!	#NULL!	#NULL!	#NULL!	#NULL!	#NULL!	#NULL!	#NULL!	#NULL!	#NULL!	#NULL!	#NULL!	#NULL!	#NULL!	#NULL!	#NULL!	#NULL!	#NULL!	#NULL!	#NULL!
1	2	2	1	2	2	1	1	1	1	1	2	2	2	2	2	1	2	2	2	2	2	1	1	1	1, 5, 7	1	1, 6	2		#NULL!	#NULL!	#NULL!	#NULL!	#NULL!	#NULL!	#NULL!	#NULL!	#NULL!	#NULL!	#NULL!	#NULL!	#NULL!	#NULL!	#NULL!	#NULL!	#NULL!	#NULL!	#NULL!	#NULL!
2	2	1	1	1	1	1	1	1	1	1	3	2	2	2	2	1	2	2	1	2	1	2	1	1	7	1	1, 2	2		#NULL!	#NULL!	#NULL!	#NULL!	#NULL!	#NULL!	#NULL!	#NULL!	#NULL!	#NULL!	#NULL!	#NULL!	#NULL!	#NULL!	#NULL!	#NULL!	#NULL!	#NULL!	#NULL!	#NULL!
1	2	4	1	2	2	1	1	1	1	1	3	2	2	2	2	1	2	2	1	2	1	2	1	1	1, 7	1	1, 2, 4, 6, 7	2		#NULL!	#NULL!	#NULL!	#NULL!	#NULL!	#NULL!	#NULL!	#NULL!	#NULL!	#NULL!	#NULL!	#NULL!	#NULL!	#NULL!	#NULL!	#NULL!	#NULL!	#NULL!	#NULL!	#NULL!
1	2	1	1	2	2	1	2	1	1	1	3	2	2	2	2	1	2	2	3	2	2	2	1	1	7	1	1, 2	2		#NULL!	#NULL!	#NULL!	#NULL!	#NULL!	#NULL!	#NULL!	#NULL!	#NULL!	#NULL!	#NULL!	#NULL!	#NULL!	#NULL!	#NULL!	#NULL!	#NULL!	#NULL!	#NULL!	#NULL!
1	3	1	2	1	1	1	2	1	1	1	3	1	1	2	1	3	1	1	2	1	2	1	1	1	7	1	1, 2	2		#NULL!	#NULL!	#NULL!	#NULL!	#NULL!	#NULL!	#NULL!	#NULL!	#NULL!	#NULL!	#NULL!	#NULL!	#NULL!	#NULL!	#NULL!	#NULL!	#NULL!	#NULL!	#NULL!	#NULL!
1	3	2	1	1	1	1	2	1	1	1	3	2	2	2	2	3	2	1	2	2	2	2	1	1	1, 7	1	1, 2	2		#NULL!	#NULL!	#NULL!	#NULL!	#NULL!	#NULL!	#NULL!	#NULL!	#NULL!	#NULL!	#NULL!	#NULL!	#NULL!	#NULL!	#NULL!	#NULL!	#NULL!	#NULL!	#NULL!	#NULL!
2	1	1	1	2	2	2	2	1	1	2	3	1	1	2	2	1	2	2	2	2	2	2	1	1	7	1	1, 2	2		#NULL!	#NULL!	#NULL!	#NULL!	#NULL!	#NULL!	#NULL!	#NULL!	#NULL!	#NULL!	#NULL!	#NULL!	#NULL!	#NULL!	#NULL!	#NULL!	#NULL!	#NULL!	#NULL!	#NULL!
2	1	6	2	2	2	1	2	1	1	1	2	2	2	2	2	1	2	2	2	2	3	2	1	1	1, 7	1	1, 5	2		#NULL!	#NULL!	#NULL!	#NULL!	#NULL!	#NULL!	#NULL!	#NULL!	#NULL!	#NULL!	#NULL!	#NULL!	#NULL!	#NULL!	#NULL!	#NULL!	#NULL!	#NULL!	#NULL!	#NULL!
1	3	1	1	1	1	1	2	1	2	1	3	1	1	2	2	1	2	2	2	2	2	2	1	1	7	1	1, 2	2		#NULL!	#NULL!	#NULL!	#NULL!	#NULL!	#NULL!	#NULL!	#NULL!	#NULL!	#NULL!	#NULL!	#NULL!	#NULL!	#NULL!	#NULL!	#NULL!	#NULL!	#NULL!	#NULL!	#NULL!
2	1	1	2	1	1	1	2	1	1	1	2	2	2	2	2	1	2	2	2	2	2	1	1	1	1, 4, 7	1	4, 6	2		#NULL!	#NULL!	#NULL!	#NULL!	#NULL!	#NULL!	#NULL!	#NULL!	#NULL!	#NULL!	#NULL!	#NULL!	#NULL!	#NULL!	#NULL!	#NULL!	#NULL!	#NULL!	#NULL!	#NULL!
2	2	6	1	2	2	1	2	1	1	1	2	2	2	2	2	1	2	2	1	2	1	2	1	1	1, 7	1	1, 4, 5, 6	2		#NULL!	#NULL!	#NULL!	#NULL!	#NULL!	#NULL!	#NULL!	#NULL!	#NULL!	#NULL!	#NULL!	#NULL!	#NULL!	#NULL!	#NULL!	#NULL!	#NULL!	#NULL!	#NULL!	#NULL!
2	2	1	1	1	1	1	2	1	1	1	3	2	2	2	2	3	2	2	1	2	1	1	1	1	7	1	1, 2	2		#NULL!	#NULL!	#NULL!	#NULL!	#NULL!	#NULL!	#NULL!	#NULL!	#NULL!	#NULL!	#NULL!	#NULL!	#NULL!	#NULL!	#NULL!	#NULL!	#NULL!	#NULL!	#NULL!	#NULL!
2	2	1	2	1	1	1	1	1	1	1	2	2	2	2	2	3	2	2	2	2	2	2	1	1	1, 7	1	1, 2	2		#NULL!	#NULL!	#NULL!	#NULL!	#NULL!	#NULL!	#NULL!	#NULL!	#NULL!	#NULL!	#NULL!	#NULL!	#NULL!	#NULL!	#NULL!	#NULL!	#NULL!	#NULL!	#NULL!	#NULL!
1	2	1	1	2	2	1	2	1	1	1	2	2	2	2	2	1	2	2	1	2	1	1	1	1	1, 7	1	1, 2	2		#NULL!	#NULL!	#NULL!	#NULL!	#NULL!	#NULL!	#NULL!	#NULL!	#NULL!	#NULL!	#NULL!	#NULL!	#NULL!	#NULL!	#NULL!	#NULL!	#NULL!	#NULL!	#NULL!	#NULL!
2	1	6	2	2	2	1	2	1	1	1	3	2	2	2	2	1	2	2	2	2	2	1	1	1	7	1	1, 2	2		#NULL!	#NULL!	#NULL!	#NULL!	#NULL!	#NULL!	#NULL!	#NULL!	#NULL!	#NULL!	#NULL!	#NULL!	#NULL!	#NULL!	#NULL!	#NULL!	#NULL!	#NULL!	#NULL!	#NULL!
1	3	1	1	2	2	1	2	1	1	1	3	1	1	2	2	3	2	2	1	2	1	2	1	1	1, 7	1	1, 2	2		#NULL!	#NULL!	#NULL!	#NULL!	#NULL!	#NULL!	#NULL!	#NULL!	#NULL!	#NULL!	#NULL!	#NULL!	#NULL!	#NULL!	#NULL!	#NULL!	#NULL!	#NULL!	#NULL!	#NULL!
1	2	1	1	2	2	1	2	1	1	1	3	2	2	2	2	1	2	1	2	2	2	2	1	1	1, 7	1	1, 5	2		#NULL!	#NULL!	#NULL!	#NULL!	#NULL!	#NULL!	#NULL!	#NULL!	#NULL!	#NULL!	#NULL!	#NULL!	#NULL!	#NULL!	#NULL!	#NULL!	#NULL!	#NULL!	#NULL!	#NULL!
1	2	1	1	1	1	1	2	1	1	1	2	2	2	2	2	1	2	2	2	2	2	2	1	1	1, 7	1	1, 2	2		#NULL!	#NULL!	#NULL!	#NULL!	#NULL!	#NULL!	#NULL!	#NULL!	#NULL!	#NULL!	#NULL!	#NULL!	#NULL!	#NULL!	#NULL!	#NULL!	#NULL!	#NULL!	#NULL!	#NULL!
2	1	1	1	1	1	1	2	1	1	1	3	2	2	2	2	1	2	1	2	2	2	2	1	1	1	1	1, 5	2		#NULL!	#NULL!	#NULL!	#NULL!	#NULL!	#NULL!	#NULL!	#NULL!	#NULL!	#NULL!	#NULL!	#NULL!	#NULL!	#NULL!	#NULL!	#NULL!	#NULL!	#NULL!	#NULL!	#NULL!
2	2	6	1	2	2	1	2	1	2	1	3	1	1	2	1	1	1	2	2	2	1	1	1	1	7	1	1, 2	2		#NULL!	#NULL!	#NULL!	#NULL!	#NULL!	#NULL!	#NULL!	#NULL!	#NULL!	#NULL!	#NULL!	#NULL!	#NULL!	#NULL!	#NULL!	#NULL!	#NULL!	#NULL!	#NULL!	#NULL!
2	1	1	2	2	2	1	2	1	1	1	3	2	2	2	2	1	2	2	1	2	1	2	1	1	1, 7	1	1, 2, 4, 5	2		#NULL!	#NULL!	#NULL!	#NULL!	#NULL!	#NULL!	#NULL!	#NULL!	#NULL!	#NULL!	#NULL!	#NULL!	#NULL!	#NULL!	#NULL!	#NULL!	#NULL!	#NULL!	#NULL!	#NULL!
2	1	1	1	1	1	1	2	1	2	1	3	1	1	2	2	1	2	1	1	2	1	2	1	1	1	1	1, 2	2		#NULL!	#NULL!	#NULL!	#NULL!	#NULL!	#NULL!	#NULL!	#NULL!	#NULL!	#NULL!	#NULL!	#NULL!	#NULL!	#NULL!	#NULL!	#NULL!	#NULL!	#NULL!	#NULL!	#NULL!
2	2	1	1	1	1	1	2	1	1	2	3	1	1	2	2	1	2	2	2	2	2	2	1	1	1, 5, 6	1	1, 2	2		#NULL!	#NULL!	#NULL!	#NULL!	#NULL!	#NULL!	#NULL!	#NULL!	#NULL!	#NULL!	#NULL!	#NULL!	#NULL!	#NULL!	#NULL!	#NULL!	#NULL!	#NULL!	#NULL!	#NULL!
2	2	1	1	2	2	1	2	1	1	2	3	2	2	2	2	1	2	2	2	2	3	2	1	1	1, 5, 7	1	1, 2, 4, 5	2		#NULL!	#NULL!	#NULL!	#NULL!	#NULL!	#NULL!	#NULL!	#NULL!	#NULL!	#NULL!	#NULL!	#NULL!	#NULL!	#NULL!	#NULL!	#NULL!	#NULL!	#NULL!	#NULL!	#NULL!
2	1	1	2	2	2	1	2	1	1	2	3	1	1	2	2	1	1	2	2	2	2	2	1	1	1, 3, 7	1	1, 2, 4, 5, 6, 7, 10	2		#NULL!	#NULL!	#NULL!	#NULL!	#NULL!	#NULL!	#NULL!	#NULL!	#NULL!	#NULL!	#NULL!	#NULL!	#NULL!	#NULL!	#NULL!	#NULL!	#NULL!	#NULL!	#NULL!	#NULL!
2	3	3	1	1	1	1	2	1	1	2	3	2	2	2	2	3	2	2	2	2	2	2	1	1	1, 5, 7	1	1, 2, 4, 5, 7	2		#NULL!	#NULL!	#NULL!	#NULL!	#NULL!	#NULL!	#NULL!	#NULL!	#NULL!	#NULL!	#NULL!	#NULL!	#NULL!	#NULL!	#NULL!	#NULL!	#NULL!	#NULL!	#NULL!	#NULL!
2	3	3	2	2	2	1	2	1	1	1	3	2	1	2	1	3	1	2	2	2	2	2	1	1	1, 7	1	1, 2, 10	2		#NULL!	#NULL!	#NULL!	#NULL!	#NULL!	#NULL!	#NULL!	#NULL!	#NULL!	#NULL!	#NULL!	#NULL!	#NULL!	#NULL!	#NULL!	#NULL!	#NULL!	#NULL!	#NULL!	#NULL!
2	3	3	2	2	2	1	2	1	1	2	3	2	2	2	2	1	2	2	2	2	2	2	1	1	1, 7	1	4, 6, 7, 8	2		#NULL!	#NULL!	#NULL!	#NULL!	#NULL!	#NULL!	#NULL!	#NULL!	#NULL!	#NULL!	#NULL!	#NULL!	#NULL!	#NULL!	#NULL!	#NULL!	#NULL!	#NULL!	#NULL!	#NULL!
2	3	3	2	1	1	1	2	1	1	1	3	1	1	2	1	1	1	2	2	2	1	2	1	1	1, 5, 7	1	1, 2	2		#NULL!	#NULL!	#NULL!	#NULL!	#NULL!	#NULL!	#NULL!	#NULL!	#NULL!	#NULL!	#NULL!	#NULL!	#NULL!	#NULL!	#NULL!	#NULL!	#NULL!	#NULL!	#NULL!	#NULL!
2	3	3	1	1	1	1	2	1	1	1	3	2	2	2	2	3	2	2	2	2	2	2	1	1	1, 7	1	1, 2, 4, 7, 10	2		#NULL!	#NULL!	#NULL!	#NULL!	#NULL!	#NULL!	#NULL!	#NULL!	#NULL!	#NULL!	#NULL!	#NULL!	#NULL!	#NULL!	#NULL!	#NULL!	#NULL!	#NULL!	#NULL!	#NULL!
2	2	1	1	1	1	1	2	1	1	2	2	1	2	2	2	1	2	2	2	2	1	2	2	2	1, 4, 5	1	1, 4, 5, 7, 10	1	Coagulase-negative Staphylococcus (CoNS)	3	3	3	3	3	3	3	3	3	3	3	3	3	3	3	3	3	3	3	3
2	1	1	2	1	1	2	2	1	1	2	1	2	2	2	2	1	2	2	2	2	2	1	2	2	7	1	1,3	1	Klebsiella pneumoniae	3	3	2	3	2	2	3	3	#NULL!	3	3	3	2	1	3	3	3	3	3	2
2	2	1	2	1	1	1	2	1	1	1	2	2	2	1	1	1	2	2	2	2	2	1	2	2	1	1	1, 2,3	1	Klebsiella pneumoniae	3	3	2	3	2	2	3	3	3	3	2	3	2	1	3	3	3	3	3	2
2	1	6	2	2	2	1	2	1	1	2	2	2	2	2	2	1	2	2	1	2	1	1	2	1	7	1	1, 2,3, 4	1	Coagulase-negative Staphylococcus (CoNS)	3	3	3	3	3	3	3	3	3	3	3	3	3	3	3	3	3	3	3	3
2	1	6	1	2	2	1	2	1	1	2	1	2	2	1	1	1	2	2	2	2	2	1	2	2	7	1	1,3	1	Coagulase-negative Staphylococcus (CoNS)	3	3	3	3	3	3	3	3	3	3	3	3	3	3	3	3	3	3	3	3
2	1	1	1	2	2	1	2	1	1	2	2	2	2	2	2	1	2	2	2	2	2	1	2	2	1	1	1,3, 4, 7	1	Acinetobacter spp	3	3	3	3	3	3	3	3	3	3	3	3	3	3	3	3	3	3	3	3
1	3	4	1	2	2	1	2	1	1	2	2	2	2	1	1	1	2	2	2	2	2	1	2	2	1, 5, 7	1	1, 2, 5	1	Coagulase-negative Staphylococcus (CoNS)	3	3	3	3	3	3	3	3	3	3	3	3	3	3	3	3	3	3	3	3
2	1	1	1	2	2	1	2	1	1	2	3	2	2	2	2	1	2	2	2	2	2	1	1	2	1, 5, 7	1	1, 4, 5, 6, 7	1	Pseudomonas aeruginos	3	3	1	3	2	1	3	3	3	3	3	3	2	1	3	3	3	3	3	1
2	1	1	1	2	2	1	2	1	1	2	1	2	2	2	1	1	2	2	1	2	1	1	2	2	1, 7	1	1, 2,3, 4, 5, 10	1	Acinetobacter spp	3	3	1	3	1	1	3	3	3	3	3	3	2	1	3	3	3	3	3	2
1	2	1	2	2	2	1	2	1	1	1	2	2	2	1	2	1	2	2	2	2	2	2	2	2	1, 7	1	1,3	1	Staphylococcus aureus	3	3	2	2	3	2	3	2	3	1	3	3	3	3	3	3	3	3	3	3
2	1	1	1	2	2	1	2	1	2	1	2	2	2	1	1	1	2	2	1	2	1	1	1	2	7	1	1, 2, 4, 6, 8	1	Coagulase-negative Staphylococcus (CoNS)	3	3	3	3	3	3	3	3	3	3	3	3	3	3	3	3	3	3	3	3
1	4	2	2	1	1	1	2	1	1	2	3	2	1	2	2	1	2	2	2	2	1	1	1	2	1, 7	1	1, 2,3, 4, 5	1	Acinetobacter spp	3	3	3	3	3	3	3	3	3	3	3	3	3	3	3	3	3	3	3	3
2	1	1	1	1	1	1	2	1	2	1	2	2	2	2	2	1	2	2	2	2	2	1	1	2	1, 7	1	1, 2,3, 4, 5, 7, 8	1	Coagulase-negative Staphylococcus (CoNS)	3	3	3	3	3	3	3	3	3	3	3	3	3	3	3	3	3	3	3	3
2	1	1	2	2	2	1	2	1	1	2	2	2	2	1	1	1	2	2	1	2	1	1	1	2	1, 7	1	1, 4, 5, 6	1	Escherichia coli	3	3	3	3	3	3	3	3	3	3	3	3	3	3	3	3	3	3	3	3
2	2	1	1	1	1	1	2	1	1	2	3	1	1	2	2	1	2	2	2	2	2	2	1	2	1, 5, 7	1	1, 4, 5, 7, 10	1	Coagulase-negative Staphylococcus (CoNS)	3	3	3	3	3	3	3	3	3	3	3	3	3	3	3	3	3	3	3	3
2	1	1	2	1	1	2	2	1	1	1	1	2	1	2	1	1	2	2	2	2	1	1	1	1	7	1	1, 2	1	Coagulase-negative Staphylococcus (CoNS)	3	3	3	3	3	3	3	3	3	3	3	3	3	3	3	3	3	3	3	3
1	3	1	2	2	2	1	2	1	1	2	3	2	2	1	1	3	2	2	2	2	2	2	1	2	1, 7	1	1, 2,3, 5, 6, 7, 10	1	Acinetobacter spp	3	3	1	3	2	2	3	3	3	3	1	3	1	1	3	3	3	3	3	2
2	1	6	2	1	1	1	2	1	1	1	2	2	2	2	2	1	2	2	2	2	3	1	1	1	7	1	1, 2	1	Coagulase-negative Staphylococcus (CoNS)	3	3	3	3	3	3	3	3	3	3	3	3	3	3	3	3	3	3	3	3
2	1	6	1	2	2	1	2	1	1	2	3	2	2	2	2	1	2	2	1	2	1	1	1	1	7	1	1,3, 8	1	Acinetobacter spp	3	3	3	3	3	3	3	3	3	3	3	3	3	3	3	3	3	3	3	3
2	2	1	2	2	2	1	1	1	1	2	2	2	2	1	2	1	2	2	2	2	2	1	1	2	1, 7	1	1,3	1	Coagulase-negative Staphylococcus (CoNS)	#NULL!	#NULL!	#NULL!	#NULL!	#NULL!	#NULL!	#NULL!	#NULL!	#NULL!	#NULL!	#NULL!	#NULL!	#NULL!	#NULL!	#NULL!	#NULL!	#NULL!	#NULL!	#NULL!	#NULL!
1	4	2	2	1	1	1	2	1	1	2	2	2	2	2	2	1	2	2	1	2	1	1	2	2	1, 7	1	1, 2, 4, 5, 6, 7	1	Coagulase-negative Staphylococcus (CoNS)	#NULL!	#NULL!	#NULL!	#NULL!	#NULL!	#NULL!	#NULL!	#NULL!	#NULL!	#NULL!	#NULL!	#NULL!	#NULL!	#NULL!	#NULL!	#NULL!	#NULL!	#NULL!	#NULL!	#NULL!
1	3	4	2	1	1	1	2	1	1	1	2	2	2	2	1	1	2	2	2	2	2	1	2	2	7	1	1, 2,3	1	Staphylococcus aureus	3	3	3	3	3	3	3	2	2	3	3	3	3	3	3	3	3	2	3	3
2	2	1	1	2	2	1	2	1	1	1	3	2	2	1	2	1	2	2	2	2	2	1	2	1	1, 7	1	1,3, 4, 6	1	Coagulase-negative Staphylococcus (CoNS)	3	3	3	3	3	3	3	3	3	3	3	3	3	3	3	3	3	3	3	3
1	2	1	1	2	2	1	2	1	1	2	2	2	2	2	1	1	2	2	2	2	2	2	2	2	1, 7	1	1,3	1	Coagulase-negative Staphylococcus (CoNS)	3	3	3	3	3	3	3	3	3	3	3	3	3	3	3	3	3	3	3	3
1	2	1	1	2	2	1	2	1	1	1	3	2	2	2	2	3	2	2	1	2	1	1	2	2	1, 7	1	1,3	1	Klebsiella pneumoniae	3	3	3	1	2	2	3	3	3	3	2	3	2	1	3	3	3	3	3	2
2	2	1	2	2	2	1	2	1	1	2	2	2	2	1	1	1	2	2	2	2	2	1	2	2	1, 6	1	1,3, 4, 5, 7	1	Coagulase-negative Staphylococcus (CoNS)	3	3	3	3	3	3	3	3	3	3	3	3	3	3	3	3	3	3	3	3
2	1	1	2	1	1	1	1	1	2	2	2	2	2	2	1	1	2	2	2	2	1	1	2	2	1, 4, 5, 6, 7	1	4, 5, 7	1	Coagulase-negative Staphylococcus (CoNS)	3	3	3	3	3	3	3	3	3	3	3	3	3	3	3	3	3	3	3	3
1	2	1	1	1	1	1	2	1	1	2	3	2	2	2	2	1	2	2	2	2	2	2	2	1	1	1	1, 2, 4, 7	1	Klebsiella pneumoniae	3	3	3	2	3	1	3	3	3	3	3	3	3	3	3	3	3	3	3	3
2	1	1	1	1	1	1	2	1	1	1	2	2	2	2	1	1	2	2	1	2	1	1	2	1	1	1	4, 5	1	Coagulase-negative Staphylococcus (CoNS)	3	3	3	3	3	3	3	3	3	3	3	3	3	3	3	3	3	3	3	3
1	3	2	2	1	1	1	2	1	1	2	2	2	2	1	2	1	2	2	2	2	2	1	2	2	1	1	4, 6, 7	1	Coagulase-negative Staphylococcus (CoNS)	3	3	3	3	3	3	3	3	3	3	3	3	3	3	3	3	3	3	3	3
2	2	1	1	2	2	2	2	1	1	2	3	2	2	1	1	3	2	2	1	2	1	2	2	1	1	1	4, 6	1	Coagulase-negative Staphylococcus (CoNS)	3	3	3	3	3	3	3	3	3	3	3	3	3	3	3	3	3	3	3	3
1	3	3	1	2	2	1	2	1	1	2	3	2	2	2	2	1	2	2	1	2	1	1	2	1	1	1	1, 2, 4, 7	1	Coagulase-negative Staphylococcus (CoNS)	3	3	3	3	3	3	3	3	3	3	3	3	3	3	3	3	3	3	3	3
2	2	1	1	1	1	1	2	1	1	2	2	2	2	2	1	1	2	2	2	2	2	2	2	2	1, 7	1	4, 5, 6, 7, 8	1	Pseudomonas aeruginos	3	3	2	2	3	2	3	3	3	3	3	3	3	#NULL!	3	3	3	3	3	2
2	3	3	1	1	1	1	2	1	1	2	3	1	1	2	2	3	2	2	2	2	1	2	2	2	1, 7	1	1, 2,3, 10	1	Staphylococcus aureus	3	3	3	3	3	3	3	3	3	3	3	3	3	3	3	3	3	3	3	3
2	3	1	1	2	2	1	2	1	1	1	2	2	2	2	1	1	2	2	2	2	2	1	2	2	1, 7	1	1, 2,3	1	Coagulase-negative Staphylococcus (CoNS)	3	3	3	3	3	3	3	3	3	3	3	3	3	3	3	3	3	3	3	3
2	2	1	2	1	1	1	2	1	1	2	2	2	2	1	2	1	2	1	1	2	1	1	2	2	1, 7	1	1,3, 4, 5, 6	1	Klebsiella pneumoniae	3	3	2	2	3	2	3	3	3	3	1	3	3	1	3	3	3	3	3	3
2	1	1	1	1	1	1	2	1	1	2	2	2	2	2	2	1	2	2	2	2	2	1	2	2	1, 7	1	1, 2, 4, 5, 10	1	Coagulase-negative Staphylococcus (CoNS)	3	3	3	3	3	3	3	3	3	3	3	3	3	3	3	3	3	3	3	3
1	2	3	2	2	2	1	2	1	1	2	2	2	2	2	1	1	2	2	2	2	2	1	2	2	1, 7	1	1, 2, 4, 6, 7	1	Coagulase-negative Staphylococcus (CoNS)	#NULL!	#NULL!	#NULL!	#NULL!	#NULL!	#NULL!	#NULL!	#NULL!	#NULL!	#NULL!	#NULL!	#NULL!	#NULL!	#NULL!	#NULL!	#NULL!	#NULL!	#NULL!	#NULL!	#NULL!
1	3	4	1	1	1	2	2	1	1	1	3	2	2	2	2	1	2	2	2	2	2	1	2	1	7	1	1, 2	1	Enterobacter aerogenes	3	3	2	2	3	2	3	2	3	3	3	3	3	1	3	3	3	3	3	3
2	2	1	2	2	2	1	2	1	1	2	3	2	2	2	2	1	2	2	2	2	1	2	2	1	1, 5, 7	1	1, 4, 5, 6	1	Coagulase-negative Staphylococcus (CoNS)	3	3	3	3	3	3	3	3	3	3	3	3	3	3	3	3	3	3	3	3
2	1	1	1	2	2	1	2	1	1	1	3	2	2	1	2	1	2	2	2	2	2	1	2	1	7	1	1, 2	1	Coagulase-negative Staphylococcus (CoNS)	3	3	3	3	3	3	3	3	3	3	3	3	3	3	3	3	3	3	3	3
1	2	1	1	1	1	1	2	1	2	2	2	2	2	1	2	1	2	2	2	2	2	1	2	2	1	1	1, 2,3, 4, 6	1	Klebsiella pneumoniae	3	3	2	2	3	2	3	3	3	3	3	3	3	1	3	3	3	3	3	1
2	1	1	1	2	2	1	2	1	1	2	1	2	2	2	2	1	2	2	2	2	2	1	2	2	6, 7	1	1, 2, 9	1	Enterococcus. spp.	2	#NULL!	#NULL!	#NULL!	#NULL!	2	#NULL!	#NULL!	#NULL!	#NULL!	#NULL!	#NULL!	#NULL!	2	#NULL!	#NULL!	#NULL!	1	#NULL!	2
2	1	1	1	2	2	1	2	1	1	2	3	2	2	1	2	1	2	2	2	2	2	1	2	2	1, 7	1	1, 2, 4, 5, 7	1	Coagulase-negative Staphylococcus (CoNS)	#NULL!	#NULL!	#NULL!	#NULL!	#NULL!	#NULL!	#NULL!	#NULL!	#NULL!	#NULL!	#NULL!	#NULL!	#NULL!	#NULL!	#NULL!	#NULL!	#NULL!	#NULL!	#NULL!	#NULL!
2	1	1	1	1	1	1	2	1	1	2	2	2	2	2	2	1	2	2	1	2	1	1	2	1	1	1	4, 6, 10	1	Escherichia coli	#NULL!	#NULL!	#NULL!	#NULL!	#NULL!	#NULL!	#NULL!	#NULL!	#NULL!	#NULL!	#NULL!	#NULL!	#NULL!	#NULL!	#NULL!	#NULL!	#NULL!	#NULL!	#NULL!	#NULL!
1	2	1	1	1	1	1	2	1	1	1	1	2	2	2	2	1	2	2	2	2	2	1	2	1	1, 5, 6, 7	1	1, 2,3, 4, 6, 8	1	Coagulase-negative Staphylococcus (CoNS)	3	3	3	3	3	3	3	3	3	3	3	3	3	3	3	3	3	3	3	3
1	3	2	1	2	2	1	2	1	1	1	2	2	2	2	2	1	2	2	1	2	2	1	2	1	1, 7	1	1, 2	1	Klebsiella pneumoniae	3	3	3	2	3	3	3	2	3	3	3	3	3	3	3	3	3	3	3	3
2	1	6	1	2	2	1	2	2	1	1	3	2	2	2	2	3	2	2	2	2	2	1	2	1	7	1	1, 2	1	Escherichia coli	3	3	3	3	3	3	3	3	3	3	3	3	3	3	3	3	3	3	3	3
1	1	1	1	2	2	1	2	1	1	1	2	2	1	2	2	1	2	2	2	2	2	1	2	1	7	1	1, 2	1	Coagulase-negative Staphylococcus (CoNS)	3	3	3	3	3	3	3	3	3	3	3	3	3	3	3	3	3	3	3	3
2	2	1	1	1	1	1	2	1	1	1	2	2	2	1	2	1	2	2	2	2	2	1	2	1	7	1	1, 5	1	Enterobacter aerogenes	3	3	1	1	3	1	3	3	3	3	3	3	3	1	3	3	3	3	3	2
2	2	3	1	1	1	1	2	1	1	2	3	2	2	2	2	3	2	2	2	2	2	1	2	2	1, 7	1	4, 5, 6, 7, 10	1	Coagulase-negative Staphylococcus (CoNS)	3	3	3	3	3	3	3	3	3	3	3	3	3	3	3	3	3	3	3	3
1	3	2	1	1	1	1	2	1	1	2	3	2	2	1	2	1	2	2	1	2	1	1	2	2	1, 4, 5	1	1, 6	2		3	3	3	3	3	3	3	3	3	3	3	3	3	3	3	3	3	3	3	3
1	3	4	2	2	2	1	2	1	1	2	2	2	2	2	2	1	2	2	2	2	2	1	2	2	1, 3, 4, 5, 7	1	1, 4, 5, 7, 10	2		3	3	3	3	3	3	3	3	3	3	3	3	3	3	3	3	3	3	3	3
2	1	1	1	2	2	1	2	1	1	2	2	2	2	2	2	1	2	2	2	2	2	2	2	2	1, 7	1	1, 2, 5	2		#NULL!	#NULL!	#NULL!	#NULL!	#NULL!	#NULL!	#NULL!	#NULL!	#NULL!	#NULL!	#NULL!	#NULL!	#NULL!	#NULL!	#NULL!	#NULL!	#NULL!	#NULL!	#NULL!	#NULL!
1	4	2	1	2	2	1	2	1	1	2	3	2	2	2	2	3	2	2	2	2	2	2	2	2	1, 4, 7	1	4, 5, 6, 7	2		#NULL!	#NULL!	#NULL!	#NULL!	#NULL!	#NULL!	#NULL!	#NULL!	#NULL!	#NULL!	#NULL!	#NULL!	#NULL!	#NULL!	#NULL!	#NULL!	#NULL!	#NULL!	#NULL!	#NULL!
2	3	1	2	1	1	1	2	1	1	1	3	2	2	2	2	3	2	2	1	2	1	2	2	2	7	1	1, 2,3	2		#NULL!	#NULL!	#NULL!	#NULL!	#NULL!	#NULL!	#NULL!	#NULL!	#NULL!	#NULL!	#NULL!	#NULL!	#NULL!	#NULL!	#NULL!	#NULL!	#NULL!	#NULL!	#NULL!	#NULL!
1	2	1	1	1	1	1	2	1	1	2	3	2	2	2	2	1	2	2	2	2	2	2	2	1	1, 4, 6, 7	1	4, 6, 7	2		#NULL!	#NULL!	#NULL!	#NULL!	#NULL!	#NULL!	#NULL!	#NULL!	#NULL!	#NULL!	#NULL!	#NULL!	#NULL!	#NULL!	#NULL!	#NULL!	#NULL!	#NULL!	#NULL!	#NULL!
1	1	1	1	2	2	1	2	1	1	1	1	2	2	2	2	1	2	2	2	2	2	1	2	2	1, 7	1	1, 2	2		3	3	3	3	3	3	3	3	3	3	3	3	3	3	3	3	3	3	3	3
1	2	1	1	1	1	1	2	1	1	1	3	2	2	2	2	1	2	2	1	2	1	1	2	1	5, 7	1	1, 5	2		#NULL!	#NULL!	#NULL!	#NULL!	#NULL!	#NULL!	#NULL!	#NULL!	#NULL!	#NULL!	#NULL!	#NULL!	#NULL!	#NULL!	#NULL!	#NULL!	#NULL!	#NULL!	#NULL!	#NULL!
1	4	4	1	1	1	1	2	1	1	1	3	2	1	2	2	1	2	2	2	2	2	1	2	2	1, 7	1	1,3	2		#NULL!	#NULL!	#NULL!	#NULL!	#NULL!	#NULL!	#NULL!	#NULL!	#NULL!	#NULL!	#NULL!	#NULL!	#NULL!	#NULL!	#NULL!	#NULL!	#NULL!	#NULL!	#NULL!	#NULL!
2	1	1	1	2	2	1	2	1	1	2	1	2	2	2	2	1	2	2	2	2	2	1	2	2	1, 3, 6, 7	1	1,3, 4, 7	2		#NULL!	#NULL!	#NULL!	#NULL!	#NULL!	#NULL!	#NULL!	#NULL!	#NULL!	#NULL!	#NULL!	#NULL!	#NULL!	#NULL!	#NULL!	#NULL!	#NULL!	#NULL!	#NULL!	#NULL!
1	3	2	1	2	2	1	2	1	1	1	3	2	2	2	2	1	2	2	1	2	1	1	2	2	7	1	1, 5	1	Coagulase-negative Staphylococcus (CoNS)	3	3	3	3	3	3	3	3	3	3	3	3	3	3	3	3	3	3	3	3
1	2	3	2	2	2	1	2	1	1	2	2	2	2	2	2	1	2	2	2	2	2	1	2	2	1	1	1, 2, 4, 6, 7	2		#NULL!	#NULL!	#NULL!	#NULL!	#NULL!	#NULL!	#NULL!	#NULL!	#NULL!	#NULL!	#NULL!	#NULL!	#NULL!	#NULL!	#NULL!	#NULL!	#NULL!	#NULL!	#NULL!	#NULL!
1	3	4	2	2	2	1	2	1	1	1	1	2	2	2	2	1	2	2	2	2	1	1	2	2	1, 7	1	1, 2,3	2		#NULL!	#NULL!	#NULL!	#NULL!	#NULL!	#NULL!	#NULL!	#NULL!	#NULL!	#NULL!	#NULL!	#NULL!	#NULL!	#NULL!	#NULL!	#NULL!	#NULL!	#NULL!	#NULL!	#NULL!
2	1	1	2	1	1	1	2	1	1	2	2	2	2	2	2	1	2	2	2	2	2	2	2	2	1, 7	1	4, 5, 7, 9, 10	1	Klebsiella pneumoniae	2	3	2	3	1	1	3	3	3	3	3	3	3	1	3	3	3	3	3	2
2	1	6	2	2	2	1	2	1	1	1	3	2	2	2	2	1	2	2	2	2	2	1	2	1	1, 4, 7	1	1, 4, 5, 7	2		#NULL!	#NULL!	#NULL!	#NULL!	#NULL!	#NULL!	#NULL!	#NULL!	#NULL!	#NULL!	#NULL!	#NULL!	#NULL!	#NULL!	#NULL!	#NULL!	#NULL!	#NULL!	#NULL!	#NULL!
2	2	1	1	2	2	1	2	1	1	2	3	2	2	2	2	1	2	2	2	2	2	1	2	1	1, 7	1	1,3, 4, 5	2		#NULL!	#NULL!	#NULL!	#NULL!	#NULL!	#NULL!	#NULL!	#NULL!	#NULL!	#NULL!	#NULL!	#NULL!	#NULL!	#NULL!	#NULL!	#NULL!	#NULL!	#NULL!	#NULL!	#NULL!
1	2	1	1	2	2	1	1	1	1	1	3	2	2	2	2	1	2	2	2	2	2	1	2	1	1, 7	1	1, 2,3	2		#NULL!	#NULL!	#NULL!	#NULL!	#NULL!	#NULL!	#NULL!	#NULL!	#NULL!	#NULL!	#NULL!	#NULL!	#NULL!	#NULL!	#NULL!	#NULL!	#NULL!	#NULL!	#NULL!	#NULL!
1	2	6	1	2	2	1	2	1	1	1	2	2	2	2	2	1	2	2	2	2	2	1	2	2	1, 7	1	1, 2,3	2		#NULL!	#NULL!	#NULL!	#NULL!	#NULL!	#NULL!	#NULL!	#NULL!	#NULL!	#NULL!	#NULL!	#NULL!	#NULL!	#NULL!	#NULL!	#NULL!	#NULL!	#NULL!	#NULL!	#NULL!
2	2	6	1	2	2	1	2	1	1	1	2	2	2	2	2	1	2	2	1	2	1	1	2	1	1, 4, 7	1	4, 5, 7, 10	2		#NULL!	#NULL!	#NULL!	#NULL!	#NULL!	#NULL!	#NULL!	#NULL!	#NULL!	#NULL!	#NULL!	#NULL!	#NULL!	#NULL!	#NULL!	#NULL!	#NULL!	#NULL!	#NULL!	#NULL!
2	1	6	2	2	2	1	2	1	1	2	1	2	2	2	2	1	2	2	1	2	1	1	2	2	1, 7	1	1, 2, 4, 6	2		#NULL!	#NULL!	#NULL!	#NULL!	#NULL!	#NULL!	#NULL!	#NULL!	#NULL!	#NULL!	#NULL!	#NULL!	#NULL!	#NULL!	#NULL!	#NULL!	#NULL!	#NULL!	#NULL!	#NULL!
1	2	5	1	2	2	1	2	1	1	1	2	2	2	2	2	1	2	2	2	2	2	1	2	2	1, 7	1	1, 2	2		#NULL!	#NULL!	#NULL!	#NULL!	#NULL!	#NULL!	#NULL!	#NULL!	#NULL!	#NULL!	#NULL!	#NULL!	#NULL!	#NULL!	#NULL!	#NULL!	#NULL!	#NULL!	#NULL!	#NULL!
1	3	3	2	2	2	1	2	1	1	1	3	2	2	2	2	1	2	2	1	2	1	2	2	2	1, 7	1	1,3	2		#NULL!	#NULL!	#NULL!	#NULL!	#NULL!	#NULL!	#NULL!	#NULL!	#NULL!	#NULL!	#NULL!	#NULL!	#NULL!	#NULL!	#NULL!	#NULL!	#NULL!	#NULL!	#NULL!	#NULL!
1	4	2	1	2	2	1	2	2	1	1	3	1	1	1	1	3	1	2	1	1	1	1	2	2	1, 7	1	1, 2, 4, 5, 6	2		#NULL!	#NULL!	#NULL!	#NULL!	#NULL!	#NULL!	#NULL!	#NULL!	#NULL!	#NULL!	#NULL!	#NULL!	#NULL!	#NULL!	#NULL!	#NULL!	#NULL!	#NULL!	#NULL!	#NULL!
1	2	5	1	2	2	1	2	1	1	2	1	2	2	2	2	1	2	2	2	2	2	1	2	2	1, 7	1	1, 2, 4, 5	2		#NULL!	#NULL!	#NULL!	#NULL!	#NULL!	#NULL!	#NULL!	#NULL!	#NULL!	#NULL!	#NULL!	#NULL!	#NULL!	#NULL!	#NULL!	#NULL!	#NULL!	#NULL!	#NULL!	#NULL!
2	1	1	2	2	2	1	2	1	1	2	1	1	2	2	2	1	2	2	1	2	1	1	2	2	1, 7	1	1, 2, 6	2		#NULL!	#NULL!	#NULL!	#NULL!	#NULL!	#NULL!	#NULL!	#NULL!	#NULL!	#NULL!	#NULL!	#NULL!	#NULL!	#NULL!	#NULL!	#NULL!	#NULL!	#NULL!	#NULL!	#NULL!
2	1	6	2	2	2	1	2	1	1	1	2	2	2	2	2	1	2	2	1	2	2	1	2	2	1, 7	1	1, 2,3	2		#NULL!	#NULL!	#NULL!	#NULL!	#NULL!	#NULL!	#NULL!	#NULL!	#NULL!	#NULL!	#NULL!	#NULL!	#NULL!	#NULL!	#NULL!	#NULL!	#NULL!	#NULL!	#NULL!	#NULL!
1	3	1	2	1	1	1	2	1	1	1	3	2	2	2	2	1	2	2	1	2	2	1	2	1	7	1	1, 2,3	2		#NULL!	#NULL!	#NULL!	#NULL!	#NULL!	#NULL!	#NULL!	#NULL!	#NULL!	#NULL!	#NULL!	#NULL!	#NULL!	#NULL!	#NULL!	#NULL!	#NULL!	#NULL!	#NULL!	#NULL!
2	1	1	1	2	2	1	2	1	1	1	2	2	2	2	2	1	2	2	1	2	1	1	2	1	7	1	1,3	2		#NULL!	#NULL!	#NULL!	#NULL!	#NULL!	#NULL!	#NULL!	#NULL!	#NULL!	#NULL!	#NULL!	#NULL!	#NULL!	#NULL!	#NULL!	#NULL!	#NULL!	#NULL!	#NULL!	#NULL!
1	3	2	1	2	2	1	2	1	1	2	3	2	2	2	2	3	2	2	2	2	2	1	2	1	7	1	1, 2, 4, 5	2		#NULL!	#NULL!	#NULL!	#NULL!	#NULL!	#NULL!	#NULL!	#NULL!	#NULL!	#NULL!	#NULL!	#NULL!	#NULL!	#NULL!	#NULL!	#NULL!	#NULL!	#NULL!	#NULL!	#NULL!
1	3	2	1	1	1	1	2	1	1	2	3	2	2	2	2	1	2	2	2	2	2	1	2	2	1	1	1, 2,3, 4, 5	2		#NULL!	#NULL!	#NULL!	#NULL!	#NULL!	#NULL!	#NULL!	#NULL!	#NULL!	#NULL!	#NULL!	#NULL!	#NULL!	#NULL!	#NULL!	#NULL!	#NULL!	#NULL!	#NULL!	#NULL!
1	3	4	1	1	1	1	2	1	1	2	2	2	2	2	2	2	2	2	1	2	1	1	2	2	1, 5	1	1, 4, 5, 6	2		#NULL!	#NULL!	#NULL!	#NULL!	#NULL!	#NULL!	#NULL!	#NULL!	#NULL!	#NULL!	#NULL!	#NULL!	#NULL!	#NULL!	#NULL!	#NULL!	#NULL!	#NULL!	#NULL!	#NULL!
2	3	1	2	1	1	1	2	1	1	1	3	2	2	2	2	3	2	2	2	2	2	1	2	2	1, 7	1	1, 2,3	2		#NULL!	#NULL!	#NULL!	#NULL!	#NULL!	#NULL!	#NULL!	#NULL!	#NULL!	#NULL!	#NULL!	#NULL!	#NULL!	#NULL!	#NULL!	#NULL!	#NULL!	#NULL!	#NULL!	#NULL!
[truncated: 39 more columns]
